# Supplementary material for: Mechanistic basis of teichoic acid transport by a gatekeeper flippase
Source: Nat Commun. 2026 May 25;17:6809. doi: 10.1038/s41467-026-73616-w (PMC13385700; doi:10.1038/s41467-026-73616-w)
Supplement: Supplementary file 6 — Source data [file 41467_2026_73616_MOESM6_ESM.xlsx]

## Sheet: Fig. 4
Time	Strain	Treatment	value	SE		Time	Strain	Treatment	value	SE			Strain	Treatment	Value		Strain	Treatment	Mean	SD
0	D39V	-	0.00115556	5.03082725613244e-05		0	VL4012	-	0.00153889	0.000102306			D39V	IPTG 100uM	2.56461		D39V	IPTG 100uM	2.42115	0.315446
0.166694	D39V	-	0.00103333	2.35698933167777e-05		0.166694	VL4012	-	0.00111111	3.95140718730437e-05			D39V	IPTG 100uM	2.36002		D39V	aTc 50ng/ml	2.16517	0.0604373
0.333389	D39V	-	0.00108889	3.88889558840805e-05		0.333389	VL4012	-	0.0013	0.000155299			D39V	IPTG 100uM	2.44681		D39V	-	2.45685	0.179168
0.500056	D39V	-	0.00155555	0.000125953		0.500056	VL4012	-	0.00148333	0.00028183			D39V	IPTG 100uM	2.63613		VL4012	IPTG 100uM	2.01464	0.24298
0.66675	D39V	-	0.0019	0.00015456		0.66675	VL4012	-	0.0014	8.63192356101083e-05			D39V	IPTG 100uM	2.58013		VL4012	aTc 50ng/ml	1.91577	0.177987
0.833444	D39V	-	0.00258889	0.000235375		0.833444	VL4012	-	0.00169444	0.000110694			D39V	IPTG 100uM	2.15341		VL4012	-	0.0981006	0.0200682
1.00014	D39V	-	0.00336667	0.000305959		1.00014	VL4012	-	0.00217778	0.000137093			D39V	aTc 50ng/ml	2.11729
1.16681	D39V	-	0.00466667	0.000418662		1.16681	VL4012	-	0.00270556	0.000185675			D39V	aTc 50ng/ml	2.27451		Strain	Treatment	Mean	SD
1.3335	D39V	-	0.0061	0.000609417		1.3335	VL4012	-	0.00320556	0.000248061			D39V	aTc 50ng/ml	2.19132		F227A	IPTG 100uM	2.68	0.08
1.50019	D39V	-	0.00808889	0.000801638		1.50019	VL4012	-	0.00383333	0.000287654			D39V	aTc 50ng/ml	2.1146			aTc 50ng/ml	2.62	0.12
1.66689	D39V	-	0.0105444	0.000988982		1.66689	VL4012	-	0.00444444	0.000336769			D39V	aTc 50ng/ml	2.15326			-	0.25	0.04
1.83356	D39V	-	0.0136444	0.00122985		1.83356	VL4012	-	0.00515556	0.000387992			D39V	aTc 50ng/ml	2.14004		Q249A T253A	IPTG 100uM	1.6	0.14
2.00025	D39V	-	0.0180556	0.00170499		2.00025	VL4012	-	0.00580556	0.000473236			D39V	Control	1.99046			aTc 50ng/ml	0.2	0.02
2.16694	D39V	-	0.0235222	0.00210863		2.16694	VL4012	-	0.00651667	0.000555734			D39V	Control	2.56765			-	0.16	0.01
2.33364	D39V	-	0.0312222	0.00288058		2.33364	VL4012	-	0.00727222	0.000635333			D39V	Control	2.6056		F227A Q249A	IPTG 100uM	2	0.03
2.50031	D39V	-	0.0408889	0.00370684		2.50031	VL4012	-	0.00837778	0.00075145			D39V	Control	2.31641			aTc 50ng/ml	2.02	0.04
2.667	D39V	-	0.0536444	0.00484639		2.667	VL4012	-	0.00911111	0.000849756			D39V	Control	2.85856			-	0.24	0.02
2.83369	D39V	-	0.0700556	0.0062272		2.83369	VL4012	-	0.0100222	0.000985501			D39V	Control	2.18821		F227A T253A	IPTG 100uM	2.51	0.04
3.00039	D39V	-	0.0915	0.00783888		3.00039	VL4012	-	0.0109556	0.00107424			VL4012	IPTG 100uM	2.03099			aTc 50ng/ml	2.3	0.02
3.16706	D39V	-	0.119389	0.0103247		3.16706	VL4012	-	0.0116444	0.00114456			VL4012	IPTG 100uM	2.07563			-	0.18	0.01
3.33375	D39V	-	0.155489	0.0135011		3.33375	VL4012	-	0.01245	0.00128091			VL4012	IPTG 100uM	1.82244
3.50044	D39V	-	0.194578	0.0155801		3.50044	VL4012	-	0.0132	0.00134536			VL4012	IPTG 100uM	1.60384		Strain	Treatment	Mean	SD
3.66711	D39V	-	0.236656	0.0172125		3.66711	VL4012	-	0.0140556	0.00148027			VL4012	IPTG 100uM	1.93042		Y38A	IPTG 100uM	2.41	0.1
3.83381	D39V	-	0.286011	0.0197231		3.83381	VL4012	-	0.0148556	0.00159266			VL4012	IPTG 100uM	2.03127			aTc 50ng/ml	2.32	0.05
4.0005	D39V	-	0.340667	0.0232384		4.0005	VL4012	-	0.0157389	0.0017709			VL4012	aTc 50ng/ml	1.74287			-	0.17	0.02
4.16719	D39V	-	0.402956	0.0272521		4.16719	VL4012	-	0.0167889	0.00190606			VL4012	aTc 50ng/ml	2.40114		Y60A	IPTG 100uM	2.39	0.12
4.33386	D39V	-	0.482344	0.0333229		4.33386	VL4012	-	0.0177111	0.0021032			VL4012	aTc 50ng/ml	1.95826			aTc 50ng/ml	2.18	0.05
4.50056	D39V	-	0.537756	0.0307622		4.50056	VL4012	-	0.0186667	0.00235702			VL4012	aTc 50ng/ml	1.97115			-	0.11	0.02
4.66725	D39V	-	0.5534	0.0224274		4.66725	VL4012	-	0.0195167	0.00257343			VL4012	aTc 50ng/ml	1.8245		Y315A	IPTG 100uM	2.26	0.07
4.83392	D39V	-	0.551589	0.0201601		4.83392	VL4012	-	0.0205056	0.00276678			VL4012	aTc 50ng/ml	2.18995			aTc 50ng/ml	2.25	0.06
5.00061	D39V	-	0.5519	0.0192524		5.00061	VL4012	-	0.0213056	0.00295203			VL4012	Control	0.0985909			-	0.12	0.04
5.16731	D39V	-	0.554889	0.0178423		5.16731	VL4012	-	0.0219778	0.00317318			VL4012	Control	0.121417		Y38A F227A	IPTG 100uM	2.25	0.06
5.334	D39V	-	0.556011	0.016468		5.334	VL4012	-	0.0228278	0.00337017			VL4012	Control	0.103326			aTc 50ng/ml	2.04	0.03
5.50067	D39V	-	0.557633	0.0154657		5.50067	VL4012	-	0.0233222	0.00347693			VL4012	Control	0.115124			-	0.09	0.01
5.66736	D39V	-	0.559811	0.0154221		5.66736	VL4012	-	0.02385	0.00362997			VL4012	Control	0.0682839		F41A F227A	IPTG 100uM	2.47	0.05
5.83406	D39V	-	0.561433	0.0142369		5.83406	VL4012	-	0.0242333	0.00374666			VL4012	Control	0.0818629			aTc 50ng/ml	2.3	0.04
6.00075	D39V	-	0.564867	0.0139971		6.00075	VL4012	-	0.0243833	0.00381245								-	0.1	0.01
6.16742	D39V	-	0.565389	0.0145277		6.16742	VL4012	-	0.0242333	0.00370082							Y172A F227A	IPTG 100uM	2.05	0.02
6.33411	D39V	-	0.567444	0.0149939		6.33411	VL4012	-	0.0235389	0.00341307								aTc 50ng/ml	1.82	0.26
6.50081	D39V	-	0.568889	0.0157281		6.50081	VL4012	-	0.0218	0.00291578								-	0.23	0.02
6.66747	D39V	-	0.570711	0.0163891		6.66747	VL4012	-	0.0201333	0.00243237
6.83417	D39V	-	0.571511	0.017287		6.83417	VL4012	-	0.0187389	0.00223785							Strain	Treatment	Mean	SD
7.00086	D39V	-	0.572133	0.017988		7.00086	VL4012	-	0.0182611	0.00242922							R152A	IPTG 100uM	2.25	0.1
7.16756	D39V	-	0.573889	0.0187488		7.16756	VL4012	-	0.0187944	0.0030644								aTc 50ng/ml	2.1	0.15
7.33422	D39V	-	0.573567	0.0195274		7.33422	VL4012	-	0.0203222	0.00385343								-	0.1	0.05
7.50092	D39V	-	0.575311	0.0201316		7.50092	VL4012	-	0.0231444	0.00510494							R230A	IPTG 100uM	2.35	0.05
7.66761	D39V	-	0.575933	0.0205713		7.66761	VL4012	-	0.0280278	0.00691458								aTc 50ng/ml	1.95	0.05
7.83428	D39V	-	0.5774	0.0209065		7.83428	VL4012	-	0.0339889	0.00896217								-	0.2	0.1
8.00097	D39V	-	0.577278	0.02146		8.00097	VL4012	-	0.0425167	0.0117167							R250A	IPTG 100uM	2.3	0.1
8.16767	D39V	-	0.578144	0.0215402		8.16767	VL4012	-	0.0525889	0.0145996								aTc 50ng/ml	1.95	0.1
8.33436	D39V	-	0.579133	0.021743		8.33436	VL4012	-	0.0648556	0.0179026								-	0.1	0.05
8.50103	D39V	-	0.578678	0.022397		8.50103	VL4012	-	0.0781389	0.0208519							R333A	IPTG 100uM	2.2	0.05
8.66772	D39V	-	0.580089	0.0223182		8.66772	VL4012	-	0.0949667	0.024483								aTc 50ng/ml	1.95	0.1
8.83442	D39V	-	0.580111	0.0222804		8.83442	VL4012	-	0.11415	0.0276798								-	0.25	0.05
9.00111	D39V	-	0.580133	0.02296		9.00111	VL4012	-	0.137294	0.0310219							F227A R230A	IPTG 100uM	1.85	0.05
9.16778	D39V	-	0.581033	0.0229863		9.16778	VL4012	-	0.163778	0.034								aTc 50ng/ml	1.45	0.05
9.33447	D39V	-	0.580867	0.0229696		9.33447	VL4012	-	0.191244	0.0363406								-	0.15	0.05
9.50117	D39V	-	0.581467	0.0227421		9.50117	VL4012	-	0.220028	0.0380677							R230A Q249A	IPTG 100uM	2.05	0.05
9.66783	D39V	-	0.581144	0.0230255		9.66783	VL4012	-	0.245606	0.0392369								aTc 50ng/ml	0.25	0.02
9.83453	D39V	-	0.581667	0.0228545		9.83453	VL4012	-	0.272339	0.0401348								-	0.05	0.02
10.0012	D39V	-	0.581422	0.0228146		10.0012	VL4012	-	0.3004	0.0407868							R230A T253A	IPTG 100uM	2.5	0.05
10.1679	D39V	-	0.581111	0.0230448		10.1679	VL4012	-	0.327706	0.0398224								aTc 50ng/ml	0.4	0.05
10.3346	D39V	-	0.580489	0.0231489		10.3346	VL4012	-	0.353178	0.0375776								-	0.15	0.02
10.5013	D39V	-	0.580889	0.0230192		10.5013	VL4012	-	0.379389	0.0349573							R333A Y172A	IPTG 100uM	1.95	0.1
10.668	D39V	-	0.580756	0.0230245		10.668	VL4012	-	0.409528	0.032297								aTc 50ng/ml	0.35	0.05
10.8347	D39V	-	0.580389	0.0231747		10.8347	VL4012	-	0.437228	0.0282896								-	0.15	0.02
11.0013	D39V	-	0.580922	0.0230732		11.0013	VL4012	-	0.467378	0.0225173							R230A R250A T25A	IPTG 100uM	2.45	0.05
11.168	D39V	-	0.579944	0.0231713		11.168	VL4012	-	0.489922	0.0180091								aTc 50ng/ml	0.15	0.02
11.3347	D39V	-	0.579111	0.0232449		11.3347	VL4012	-	0.500028	0.0167301								-	0.15	0.02
11.5014	D39V	-	0.578767	0.0231999		11.5014	VL4012	-	0.503889	0.0168825							R230A R250A Y38A	IPTG 100uM	2	0.02
11.6681	D39V	-	0.578844	0.0230943		11.6681	VL4012	-	0.505589	0.0169912								aTc 50ng/ml	0.1	0.02
11.8348	D39V	-	0.577878	0.0234237		11.8348	VL4012	-	0.506922	0.0171873								-	0.05	0.02
12.0015	D39V	-	0.578	0.0232357		12.0015	VL4012	-	0.507561	0.0171546							R230A R250A R333A	IPTG 100uM	2.15	0.1
12.1681	D39V	-	0.577489	0.0232849		12.1681	VL4012	-	0.507467	0.0173258								aTc 50ng/ml	0.05	0.02
12.3348	D39V	-	0.577289	0.023118		12.3348	VL4012	-	0.506789	0.0172956								-	0.05	0.02
12.5015	D39V	-	0.5768	0.02334		12.5015	VL4012	-	0.506383	0.0174486
12.6682	D39V	-	0.5764	0.023622		12.6682	VL4012	-	0.505911	0.0174937
12.8349	D39V	-	0.5756	0.0234261		12.8349	VL4012	-	0.505483	0.0175992
13.0016	D39V	-	0.575256	0.0232309		13.0016	VL4012	-	0.505067	0.0176182
13.1683	D39V	-	0.574211	0.0237144		13.1683	VL4012	-	0.504828	0.0177606
13.3349	D39V	-	0.573622	0.0235153		13.3349	VL4012	-	0.504456	0.0177528
13.5016	D39V	-	0.572467	0.0235891		13.5016	VL4012	-	0.504472	0.0178288
13.6683	D39V	-	0.572689	0.0236515		13.6683	VL4012	-	0.504244	0.0177732
13.835	D39V	-	0.572167	0.0236025		13.835	VL4012	-	0.504033	0.0178557
14.0017	D39V	-	0.5715	0.0236704		14.0017	VL4012	-	0.504389	0.0178949
14.1684	D39V	-	0.570733	0.0238045		14.1684	VL4012	-	0.504756	0.0179925
14.3351	D39V	-	0.571033	0.0240576		14.3351	VL4012	-	0.5047	0.0178898
14.5017	D39V	-	0.569878	0.0241949		14.5017	VL4012	-	0.504611	0.0179314
14.6684	D39V	-	0.569856	0.0244257		14.6684	VL4012	-	0.504717	0.0181363
14.8351	D39V	-	0.569111	0.0243381		14.8351	VL4012	-	0.504372	0.0180817
15.0018	D39V	-	0.568744	0.024522		15.0018	VL4012	-	0.504639	0.0180517
15.1685	D39V	-	0.568911	0.0246766		15.1685	VL4012	-	0.503894	0.0181278
15.3352	D39V	-	0.568267	0.0248758		15.3352	VL4012	-	0.503889	0.0182148
15.5019	D39V	-	0.567867	0.0250659		15.5019	VL4012	-	0.503683	0.0182229
15.6686	D39V	-	0.567367	0.0251719		15.6686	VL4012	-	0.50335	0.0182829
15.8353	D39V	-	0.567244	0.0253161		15.8353	VL4012	-	0.502978	0.018264
16.0019	D39V	-	NA	NA		16.0019	VL4012	-	NA	NA
16.1686	D39V	-	NA	NA		16.1686	VL4012	-	NA	NA
16.3353	D39V	-	NA	NA		16.3353	VL4012	-	NA	NA
16.502	D39V	-	NA	NA		16.502	VL4012	-	NA	NA
16.6687	D39V	-	NA	NA		16.6687	VL4012	-	NA	NA
16.8354	D39V	-	NA	NA		16.8354	VL4012	-	NA	NA
17.0021	D39V	-	NA	NA		17.0021	VL4012	-	NA	NA
17.1687	D39V	-	NA	NA		17.1687	VL4012	-	NA	NA
17.3354	D39V	-	NA	NA		17.3354	VL4012	-	NA	NA
17.5021	D39V	-	NA	NA		17.5021	VL4012	-	NA	NA
17.6688	D39V	-	NA	NA		17.6688	VL4012	-	NA	NA
17.8355	D39V	-	NA	NA		17.8355	VL4012	-	NA	NA
18.0022	D39V	-	NA	NA		18.0022	VL4012	-	NA	NA
18.1689	D39V	-	NA	NA		18.1689	VL4012	-	NA	NA
18.3356	D39V	-	NA	NA		18.3356	VL4012	-	NA	NA
18.5023	D39V	-	NA	NA		18.5023	VL4012	-	NA	NA
18.6689	D39V	-	NA	NA		18.6689	VL4012	-	NA	NA
18.8356	D39V	-	NA	NA		18.8356	VL4012	-	NA	NA
19.0023	D39V	-	NA	NA		19.0023	VL4012	-	NA	NA
19.169	D39V	-	NA	NA		19.169	VL4012	-	NA	NA
19.3357	D39V	-	NA	NA		19.3357	VL4012	-	NA	NA
19.5024	D39V	-	NA	NA		19.5024	VL4012	-	NA	NA
19.6691	D39V	-	NA	NA		19.6691	VL4012	-	NA	NA
19.8358	D39V	-	NA	NA		19.8358	VL4012	-	NA	NA
20.0024	D39V	-	NA	NA		20.0024	VL4012	-	NA	NA
0	D39V	aTc 50ng/ml	0.0016	0.000204938		0	VL4012	aTc 50ng/ml	0.00139444	9.61589686978381e-05
0.166694	D39V	aTc 50ng/ml	0.00113333	4.21630414974753e-05		0.166694	VL4012	aTc 50ng/ml	0.00131111	0.000136934
0.333389	D39V	aTc 50ng/ml	0.00105	4.9999604622523e-05		0.333389	VL4012	aTc 50ng/ml	0.00116111	5.37112032243076e-05
0.500056	D39V	aTc 50ng/ml	0.00121667	6.00929874599195e-05		0.500056	VL4012	aTc 50ng/ml	0.00121667	8.01350443556506e-05
0.66675	D39V	aTc 50ng/ml	0.00155	0.000102469		0.66675	VL4012	aTc 50ng/ml	0.0016	0.000144168
0.833444	D39V	aTc 50ng/ml	0.00203333	0.000145296		0.833444	VL4012	aTc 50ng/ml	0.00197222	0.00016346
1.00014	D39V	aTc 50ng/ml	0.00258333	0.000149256		1.00014	VL4012	aTc 50ng/ml	0.00248889	0.000202095
1.16681	D39V	aTc 50ng/ml	0.00355	0.000253968		1.16681	VL4012	aTc 50ng/ml	0.0033	0.000285144
1.3335	D39V	aTc 50ng/ml	0.00488333	0.000338049		1.3335	VL4012	aTc 50ng/ml	0.00427222	0.000387198
1.50019	D39V	aTc 50ng/ml	0.0062	0.0004115		1.50019	VL4012	aTc 50ng/ml	0.00538889	0.000466379
1.66689	D39V	aTc 50ng/ml	0.00786667	0.000434101		1.66689	VL4012	aTc 50ng/ml	0.00713889	0.000646465
1.83356	D39V	aTc 50ng/ml	0.0106	0.000607727		1.83356	VL4012	aTc 50ng/ml	0.00916111	0.000831376
2.00025	D39V	aTc 50ng/ml	0.0138833	0.000742704		2.00025	VL4012	aTc 50ng/ml	0.0117778	0.00104555
2.16694	D39V	aTc 50ng/ml	0.0177833	0.000995461		2.16694	VL4012	aTc 50ng/ml	0.0152778	0.00142461
2.33364	D39V	aTc 50ng/ml	0.02355	0.00132256		2.33364	VL4012	aTc 50ng/ml	0.0196889	0.00183041
2.50031	D39V	aTc 50ng/ml	0.0304167	0.00165759		2.50031	VL4012	aTc 50ng/ml	0.02555	0.00245848
2.667	D39V	aTc 50ng/ml	0.03995	0.00217711		2.667	VL4012	aTc 50ng/ml	0.0332167	0.00317421
2.83369	D39V	aTc 50ng/ml	0.05215	0.00287016		2.83369	VL4012	aTc 50ng/ml	0.0429389	0.00412731
3.00039	D39V	aTc 50ng/ml	0.0674833	0.0033709		3.00039	VL4012	aTc 50ng/ml	0.0556778	0.005379
3.16706	D39V	aTc 50ng/ml	0.0868667	0.00433164		3.16706	VL4012	aTc 50ng/ml	0.0719722	0.00701793
3.33375	D39V	aTc 50ng/ml	0.112683	0.00575711		3.33375	VL4012	aTc 50ng/ml	0.0929556	0.0092056
3.50044	D39V	aTc 50ng/ml	0.14615	0.00697724		3.50044	VL4012	aTc 50ng/ml	0.117417	0.0113958
3.66711	D39V	aTc 50ng/ml	0.178483	0.00659027		3.66711	VL4012	aTc 50ng/ml	0.147194	0.0134088
3.83381	D39V	aTc 50ng/ml	0.21645	0.00744136		3.83381	VL4012	aTc 50ng/ml	0.181406	0.0154097
4.0005	D39V	aTc 50ng/ml	0.2541	0.00764827		4.0005	VL4012	aTc 50ng/ml	0.218767	0.0178732
4.16719	D39V	aTc 50ng/ml	0.298133	0.00817576		4.16719	VL4012	aTc 50ng/ml	0.260744	0.0202976
4.33386	D39V	aTc 50ng/ml	0.34165	0.0079962		4.33386	VL4012	aTc 50ng/ml	0.305639	0.0234073
4.50056	D39V	aTc 50ng/ml	0.403167	0.0118788		4.50056	VL4012	aTc 50ng/ml	0.356856	0.0266393
4.66725	D39V	aTc 50ng/ml	0.475467	0.0121804		4.66725	VL4012	aTc 50ng/ml	0.405028	0.0257978
4.83392	D39V	aTc 50ng/ml	0.505783	0.00762065		4.83392	VL4012	aTc 50ng/ml	0.455978	0.0229085
5.00061	D39V	aTc 50ng/ml	0.506967	0.00601519		5.00061	VL4012	aTc 50ng/ml	0.489889	0.0203384
5.16731	D39V	aTc 50ng/ml	0.511133	0.00528366		5.16731	VL4012	aTc 50ng/ml	0.504356	0.0168559
5.334	D39V	aTc 50ng/ml	0.51545	0.00473355		5.334	VL4012	aTc 50ng/ml	0.517217	0.012463
5.50067	D39V	aTc 50ng/ml	0.5216	0.00384049		5.50067	VL4012	aTc 50ng/ml	0.521017	0.0111337
5.66736	D39V	aTc 50ng/ml	0.527167	0.00355571		5.66736	VL4012	aTc 50ng/ml	0.525406	0.00964055
5.83406	D39V	aTc 50ng/ml	0.529483	0.0037685		5.83406	VL4012	aTc 50ng/ml	0.527311	0.00857584
6.00075	D39V	aTc 50ng/ml	0.5332	0.00347458		6.00075	VL4012	aTc 50ng/ml	0.529906	0.00823055
6.16742	D39V	aTc 50ng/ml	0.533983	0.00322371		6.16742	VL4012	aTc 50ng/ml	0.530594	0.00790439
6.33411	D39V	aTc 50ng/ml	0.536083	0.00343215		6.33411	VL4012	aTc 50ng/ml	0.531772	0.00775469
6.50081	D39V	aTc 50ng/ml	0.535233	0.00327309		6.50081	VL4012	aTc 50ng/ml	0.532578	0.00764086
6.66747	D39V	aTc 50ng/ml	0.536033	0.00342088		6.66747	VL4012	aTc 50ng/ml	0.5335	0.00788222
6.83417	D39V	aTc 50ng/ml	0.535033	0.00338759		6.83417	VL4012	aTc 50ng/ml	0.534217	0.0080699
7.00086	D39V	aTc 50ng/ml	0.535433	0.00340526		7.00086	VL4012	aTc 50ng/ml	0.534817	0.00845784
7.16756	D39V	aTc 50ng/ml	0.534517	0.00388153		7.16756	VL4012	aTc 50ng/ml	0.534628	0.00870317
7.33422	D39V	aTc 50ng/ml	0.533533	0.00408498		7.33422	VL4012	aTc 50ng/ml	0.535483	0.00899025
7.50092	D39V	aTc 50ng/ml	0.533333	0.00464734		7.50092	VL4012	aTc 50ng/ml	0.535433	0.00919954
7.66761	D39V	aTc 50ng/ml	0.530967	0.00392315		7.66761	VL4012	aTc 50ng/ml	0.535478	0.00945001
7.83428	D39V	aTc 50ng/ml	0.5313	0.00458425		7.83428	VL4012	aTc 50ng/ml	0.536994	0.00961218
8.00097	D39V	aTc 50ng/ml	0.530567	0.00444632		8.00097	VL4012	aTc 50ng/ml	0.5369	0.00982448
8.16767	D39V	aTc 50ng/ml	0.530567	0.00469913		8.16767	VL4012	aTc 50ng/ml	0.536756	0.0101481
8.33436	D39V	aTc 50ng/ml	0.530567	0.00517949		8.33436	VL4012	aTc 50ng/ml	0.537317	0.010299
8.50103	D39V	aTc 50ng/ml	0.529867	0.00493226		8.50103	VL4012	aTc 50ng/ml	0.538139	0.010342
8.66772	D39V	aTc 50ng/ml	0.5291	0.00546193		8.66772	VL4012	aTc 50ng/ml	0.538033	0.0106074
8.83442	D39V	aTc 50ng/ml	0.529217	0.00484282		8.83442	VL4012	aTc 50ng/ml	0.538778	0.0106694
9.00111	D39V	aTc 50ng/ml	0.528333	0.00491777		9.00111	VL4012	aTc 50ng/ml	0.538289	0.0109284
9.16778	D39V	aTc 50ng/ml	0.5281	0.00539234		9.16778	VL4012	aTc 50ng/ml	0.539539	0.0109584
9.33447	D39V	aTc 50ng/ml	0.528067	0.00528833		9.33447	VL4012	aTc 50ng/ml	0.539111	0.0111553
9.50117	D39V	aTc 50ng/ml	0.527333	0.00541065		9.50117	VL4012	aTc 50ng/ml	0.538828	0.0112045
9.66783	D39V	aTc 50ng/ml	0.527117	0.00570294		9.66783	VL4012	aTc 50ng/ml	0.539067	0.0111547
9.83453	D39V	aTc 50ng/ml	0.527383	0.00511497		9.83453	VL4012	aTc 50ng/ml	0.539872	0.0114251
10.0012	D39V	aTc 50ng/ml	0.527067	0.00582533		10.0012	VL4012	aTc 50ng/ml	0.540239	0.0114573
10.1679	D39V	aTc 50ng/ml	0.5242	0.00510294		10.1679	VL4012	aTc 50ng/ml	0.540328	0.0116291
10.3346	D39V	aTc 50ng/ml	0.52465	0.00546478		10.3346	VL4012	aTc 50ng/ml	0.5398	0.0116083
10.5013	D39V	aTc 50ng/ml	0.525017	0.00559729		10.5013	VL4012	aTc 50ng/ml	0.540594	0.0117042
10.668	D39V	aTc 50ng/ml	0.524	0.0056799		10.668	VL4012	aTc 50ng/ml	0.540122	0.0116959
10.8347	D39V	aTc 50ng/ml	0.522733	0.00534158		10.8347	VL4012	aTc 50ng/ml	0.539878	0.0117905
11.0013	D39V	aTc 50ng/ml	0.523283	0.00577797		11.0013	VL4012	aTc 50ng/ml	0.540267	0.0117298
11.168	D39V	aTc 50ng/ml	0.521117	0.00538686		11.168	VL4012	aTc 50ng/ml	0.539567	0.0118208
11.3347	D39V	aTc 50ng/ml	0.5202	0.00583964		11.3347	VL4012	aTc 50ng/ml	0.539383	0.0119335
11.5014	D39V	aTc 50ng/ml	0.5199	0.00596596		11.5014	VL4012	aTc 50ng/ml	0.539333	0.0118851
11.6681	D39V	aTc 50ng/ml	0.5202	0.00618838		11.6681	VL4012	aTc 50ng/ml	0.538911	0.0120622
11.8348	D39V	aTc 50ng/ml	0.51955	0.00589133		11.8348	VL4012	aTc 50ng/ml	0.538894	0.0121047
12.0015	D39V	aTc 50ng/ml	0.518883	0.00599574		12.0015	VL4012	aTc 50ng/ml	0.538256	0.0121761
12.1681	D39V	aTc 50ng/ml	0.517417	0.00549275		12.1681	VL4012	aTc 50ng/ml	0.538033	0.0121404
12.3348	D39V	aTc 50ng/ml	0.5182	0.00587611		12.3348	VL4012	aTc 50ng/ml	0.537594	0.0122043
12.5015	D39V	aTc 50ng/ml	0.518	0.00616917		12.5015	VL4012	aTc 50ng/ml	0.536461	0.012298
12.6682	D39V	aTc 50ng/ml	0.5168	0.00574897		12.6682	VL4012	aTc 50ng/ml	0.535906	0.0124644
12.8349	D39V	aTc 50ng/ml	0.515717	0.0053772		12.8349	VL4012	aTc 50ng/ml	0.534494	0.0125539
13.0016	D39V	aTc 50ng/ml	0.515233	0.00500431		13.0016	VL4012	aTc 50ng/ml	0.534156	0.0125648
13.1683	D39V	aTc 50ng/ml	0.514183	0.0048954		13.1683	VL4012	aTc 50ng/ml	0.532972	0.0126706
13.3349	D39V	aTc 50ng/ml	0.5136	0.00512471		13.3349	VL4012	aTc 50ng/ml	0.532744	0.0127075
13.5016	D39V	aTc 50ng/ml	0.512283	0.00540144		13.5016	VL4012	aTc 50ng/ml	0.532683	0.0128243
13.6683	D39V	aTc 50ng/ml	0.512133	0.00448781		13.6683	VL4012	aTc 50ng/ml	0.531928	0.0126808
13.835	D39V	aTc 50ng/ml	0.510767	0.00432371		13.835	VL4012	aTc 50ng/ml	0.531661	0.0127023
14.0017	D39V	aTc 50ng/ml	0.51015	0.00433672		14.0017	VL4012	aTc 50ng/ml	0.531239	0.0128432
14.1684	D39V	aTc 50ng/ml	0.5092	0.00415042		14.1684	VL4012	aTc 50ng/ml	0.530839	0.0127817
14.3351	D39V	aTc 50ng/ml	0.508783	0.00414772		14.3351	VL4012	aTc 50ng/ml	0.530167	0.0129692
14.5017	D39V	aTc 50ng/ml	0.5074	0.00361119		14.5017	VL4012	aTc 50ng/ml	0.529894	0.0129796
14.6684	D39V	aTc 50ng/ml	0.507233	0.00373744		14.6684	VL4012	aTc 50ng/ml	0.529056	0.0131018
14.8351	D39V	aTc 50ng/ml	0.505983	0.00320608		14.8351	VL4012	aTc 50ng/ml	0.528467	0.0130142
15.0018	D39V	aTc 50ng/ml	0.5056	0.00309344		15.0018	VL4012	aTc 50ng/ml	0.528433	0.0130483
15.1685	D39V	aTc 50ng/ml	0.504833	0.00289179		15.1685	VL4012	aTc 50ng/ml	0.527789	0.0131509
15.3352	D39V	aTc 50ng/ml	0.50395	0.00309589		15.3352	VL4012	aTc 50ng/ml	0.526633	0.0132511
15.5019	D39V	aTc 50ng/ml	0.5028	0.00327608		15.5019	VL4012	aTc 50ng/ml	0.526178	0.0132735
15.6686	D39V	aTc 50ng/ml	0.502267	0.00274453		15.6686	VL4012	aTc 50ng/ml	0.526267	0.0133025
15.8353	D39V	aTc 50ng/ml	0.501717	0.00239157		15.8353	VL4012	aTc 50ng/ml	0.525422	0.0132583
16.0019	D39V	aTc 50ng/ml	NA	NA		16.0019	VL4012	aTc 50ng/ml	NA	NA
16.1686	D39V	aTc 50ng/ml	NA	NA		16.1686	VL4012	aTc 50ng/ml	NA	NA
16.3353	D39V	aTc 50ng/ml	NA	NA		16.3353	VL4012	aTc 50ng/ml	NA	NA
16.502	D39V	aTc 50ng/ml	NA	NA		16.502	VL4012	aTc 50ng/ml	NA	NA
16.6687	D39V	aTc 50ng/ml	NA	NA		16.6687	VL4012	aTc 50ng/ml	NA	NA
16.8354	D39V	aTc 50ng/ml	NA	NA		16.8354	VL4012	aTc 50ng/ml	NA	NA
17.0021	D39V	aTc 50ng/ml	NA	NA		17.0021	VL4012	aTc 50ng/ml	NA	NA
17.1687	D39V	aTc 50ng/ml	NA	NA		17.1687	VL4012	aTc 50ng/ml	NA	NA
17.3354	D39V	aTc 50ng/ml	NA	NA		17.3354	VL4012	aTc 50ng/ml	NA	NA
17.5021	D39V	aTc 50ng/ml	NA	NA		17.5021	VL4012	aTc 50ng/ml	NA	NA
17.6688	D39V	aTc 50ng/ml	NA	NA		17.6688	VL4012	aTc 50ng/ml	NA	NA
17.8355	D39V	aTc 50ng/ml	NA	NA		17.8355	VL4012	aTc 50ng/ml	NA	NA
18.0022	D39V	aTc 50ng/ml	NA	NA		18.0022	VL4012	aTc 50ng/ml	NA	NA
18.1689	D39V	aTc 50ng/ml	NA	NA		18.1689	VL4012	aTc 50ng/ml	NA	NA
18.3356	D39V	aTc 50ng/ml	NA	NA		18.3356	VL4012	aTc 50ng/ml	NA	NA
18.5023	D39V	aTc 50ng/ml	NA	NA		18.5023	VL4012	aTc 50ng/ml	NA	NA
18.6689	D39V	aTc 50ng/ml	NA	NA		18.6689	VL4012	aTc 50ng/ml	NA	NA
18.8356	D39V	aTc 50ng/ml	NA	NA		18.8356	VL4012	aTc 50ng/ml	NA	NA
19.0023	D39V	aTc 50ng/ml	NA	NA		19.0023	VL4012	aTc 50ng/ml	NA	NA
19.169	D39V	aTc 50ng/ml	NA	NA		19.169	VL4012	aTc 50ng/ml	NA	NA
19.3357	D39V	aTc 50ng/ml	NA	NA		19.3357	VL4012	aTc 50ng/ml	NA	NA
19.5024	D39V	aTc 50ng/ml	NA	NA		19.5024	VL4012	aTc 50ng/ml	NA	NA
19.6691	D39V	aTc 50ng/ml	NA	NA		19.6691	VL4012	aTc 50ng/ml	NA	NA
19.8358	D39V	aTc 50ng/ml	NA	NA		19.8358	VL4012	aTc 50ng/ml	NA	NA
20.0024	D39V	aTc 50ng/ml	NA	NA		20.0024	VL4012	aTc 50ng/ml	NA	NA
0	D39V	IPTG 100¬µM	0.00118333	8.72415932969478e-05		0	VL4012	IPTG 100¬µM	0.00141667	7.97258432246496e-05
0.166694	D39V	IPTG 100¬µM	0.00128333	0.000135196		0.166694	VL4012	IPTG 100¬µM	0.00116111	4.28852696501137e-05
0.333389	D39V	IPTG 100¬µM	0.00146667	0.000199444		0.333389	VL4012	IPTG 100¬µM	0.00113889	4.92683733698205e-05
0.500056	D39V	IPTG 100¬µM	0.00173333	0.000247208		0.500056	VL4012	IPTG 100¬µM	0.00130556	8.42002837627348e-05
0.66675	D39V	IPTG 100¬µM	0.00218333	0.00027376		0.66675	VL4012	IPTG 100¬µM	0.00165556	0.000102652
0.833444	D39V	IPTG 100¬µM	0.0027	0.000314113		0.833444	VL4012	IPTG 100¬µM	0.00212778	0.000153565
1.00014	D39V	IPTG 100¬µM	0.00351667	0.000339035		1.00014	VL4012	IPTG 100¬µM	0.0027	0.000202113
1.16681	D39V	IPTG 100¬µM	0.00441667	0.00041906		1.16681	VL4012	IPTG 100¬µM	0.00355	0.000294531
1.3335	D39V	IPTG 100¬µM	0.00571667	0.00059015		1.3335	VL4012	IPTG 100¬µM	0.00455	0.000406825
1.50019	D39V	IPTG 100¬µM	0.00733333	0.000670655		1.50019	VL4012	IPTG 100¬µM	0.00591111	0.000535955
1.66689	D39V	IPTG 100¬µM	0.0096	0.000931665		1.66689	VL4012	IPTG 100¬µM	0.00762222	0.00069675
1.83356	D39V	IPTG 100¬µM	0.0124833	0.00119511		1.83356	VL4012	IPTG 100¬µM	0.00988333	0.000923132
2.00025	D39V	IPTG 100¬µM	0.0163	0.00174375		2.00025	VL4012	IPTG 100¬µM	0.0127389	0.00123334
2.16694	D39V	IPTG 100¬µM	0.0215	0.00246793		2.16694	VL4012	IPTG 100¬µM	0.0166389	0.00164792
2.33364	D39V	IPTG 100¬µM	0.0280833	0.00345508		2.33364	VL4012	IPTG 100¬µM	0.0217167	0.0021734
2.50031	D39V	IPTG 100¬µM	0.0372333	0.00468364		2.50031	VL4012	IPTG 100¬µM	0.0283	0.00286133
2.667	D39V	IPTG 100¬µM	0.0493167	0.00608804		2.667	VL4012	IPTG 100¬µM	0.0369167	0.00374946
2.83369	D39V	IPTG 100¬µM	0.0651667	0.00856589		2.83369	VL4012	IPTG 100¬µM	0.0474722	0.00476166
3.00039	D39V	IPTG 100¬µM	0.0852333	0.0116616		3.00039	VL4012	IPTG 100¬µM	0.0613333	0.00615449
3.16706	D39V	IPTG 100¬µM	0.112867	0.0164375		3.16706	VL4012	IPTG 100¬µM	0.0797389	0.00805577
3.33375	D39V	IPTG 100¬µM	0.150217	0.0221611		3.33375	VL4012	IPTG 100¬µM	0.10365	0.0104606
3.50044	D39V	IPTG 100¬µM	0.187067	0.024165		3.50044	VL4012	IPTG 100¬µM	0.131906	0.012875
3.66711	D39V	IPTG 100¬µM	0.233	0.0264551		3.66711	VL4012	IPTG 100¬µM	0.162244	0.0151432
3.83381	D39V	IPTG 100¬µM	0.287517	0.0339799		3.83381	VL4012	IPTG 100¬µM	0.199172	0.0173977
4.0005	D39V	IPTG 100¬µM	0.347933	0.0390816		4.0005	VL4012	IPTG 100¬µM	0.240739	0.019277
4.16719	D39V	IPTG 100¬µM	0.409633	0.0416152		4.16719	VL4012	IPTG 100¬µM	0.286528	0.0214858
4.33386	D39V	IPTG 100¬µM	0.477	0.0455491		4.33386	VL4012	IPTG 100¬µM	0.336506	0.0248874
4.50056	D39V	IPTG 100¬µM	0.519283	0.0295373		4.50056	VL4012	IPTG 100¬µM	0.392194	0.0265225
4.66725	D39V	IPTG 100¬µM	0.5438	0.0143956		4.66725	VL4012	IPTG 100¬µM	0.435606	0.0256249
4.83392	D39V	IPTG 100¬µM	0.5435	0.0111709		4.83392	VL4012	IPTG 100¬µM	0.453828	0.0206871
5.00061	D39V	IPTG 100¬µM	0.543983	0.0109997		5.00061	VL4012	IPTG 100¬µM	0.473644	0.0144737
5.16731	D39V	IPTG 100¬µM	0.54795	0.010421		5.16731	VL4012	IPTG 100¬µM	0.499917	0.0104253
5.334	D39V	IPTG 100¬µM	0.5513	0.00943115		5.334	VL4012	IPTG 100¬µM	0.504167	0.00955132
5.50067	D39V	IPTG 100¬µM	0.554233	0.00845926		5.50067	VL4012	IPTG 100¬µM	0.507756	0.00941718
5.66736	D39V	IPTG 100¬µM	0.556083	0.0070988		5.66736	VL4012	IPTG 100¬µM	0.512128	0.00975846
5.83406	D39V	IPTG 100¬µM	0.557733	0.00655925		5.83406	VL4012	IPTG 100¬µM	0.516967	0.0098201
6.00075	D39V	IPTG 100¬µM	0.55885	0.00579585		6.00075	VL4012	IPTG 100¬µM	0.519644	0.0100541
6.16742	D39V	IPTG 100¬µM	0.558733	0.0055557		6.16742	VL4012	IPTG 100¬µM	0.52225	0.0105582
6.33411	D39V	IPTG 100¬µM	0.5582	0.0053172		6.33411	VL4012	IPTG 100¬µM	0.523672	0.0109768
6.50081	D39V	IPTG 100¬µM	0.55735	0.00485563		6.50081	VL4012	IPTG 100¬µM	0.52485	0.0112908
6.66747	D39V	IPTG 100¬µM	0.557317	0.00475496		6.66747	VL4012	IPTG 100¬µM	0.525806	0.01175
6.83417	D39V	IPTG 100¬µM	0.557183	0.00455546		6.83417	VL4012	IPTG 100¬µM	0.52725	0.011901
7.00086	D39V	IPTG 100¬µM	0.5551	0.00410431		7.00086	VL4012	IPTG 100¬µM	0.528678	0.0121978
7.16756	D39V	IPTG 100¬µM	0.555217	0.00385447		7.16756	VL4012	IPTG 100¬µM	0.528767	0.0125328
7.33422	D39V	IPTG 100¬µM	0.554833	0.00396053		7.33422	VL4012	IPTG 100¬µM	0.529033	0.0127564
7.50092	D39V	IPTG 100¬µM	0.553817	0.00413371		7.50092	VL4012	IPTG 100¬µM	0.5306	0.0128505
7.66761	D39V	IPTG 100¬µM	0.553333	0.00376852		7.66761	VL4012	IPTG 100¬µM	0.531456	0.0130934
7.83428	D39V	IPTG 100¬µM	0.551733	0.00365218		7.83428	VL4012	IPTG 100¬µM	0.532539	0.0130825
8.00097	D39V	IPTG 100¬µM	0.55115	0.00366994		8.00097	VL4012	IPTG 100¬µM	0.532906	0.0132779
8.16767	D39V	IPTG 100¬µM	0.551983	0.0035088		8.16767	VL4012	IPTG 100¬µM	0.534028	0.0131797
8.33436	D39V	IPTG 100¬µM	0.5515	0.00372711		8.33436	VL4012	IPTG 100¬µM	0.534417	0.0133723
8.50103	D39V	IPTG 100¬µM	0.5514	0.00364252		8.50103	VL4012	IPTG 100¬µM	0.535261	0.0134192
8.66772	D39V	IPTG 100¬µM	0.550233	0.00375647		8.66772	VL4012	IPTG 100¬µM	0.53605	0.0133825
8.83442	D39V	IPTG 100¬µM	0.550017	0.00372965		8.83442	VL4012	IPTG 100¬µM	0.536811	0.013313
9.00111	D39V	IPTG 100¬µM	0.550133	0.00359969		9.00111	VL4012	IPTG 100¬µM	0.536278	0.0136647
9.16778	D39V	IPTG 100¬µM	0.5502	0.00372245		9.16778	VL4012	IPTG 100¬µM	0.536867	0.0136338
9.33447	D39V	IPTG 100¬µM	0.549067	0.00336994		9.33447	VL4012	IPTG 100¬µM	0.537072	0.0137223
9.50117	D39V	IPTG 100¬µM	0.5478	0.00394521		9.50117	VL4012	IPTG 100¬µM	0.536972	0.013651
9.66783	D39V	IPTG 100¬µM	0.54815	0.00395489		9.66783	VL4012	IPTG 100¬µM	0.537222	0.0137211
9.83453	D39V	IPTG 100¬µM	0.548767	0.00388421		9.83453	VL4012	IPTG 100¬µM	0.537439	0.0138137
10.0012	D39V	IPTG 100¬µM	0.546717	0.00413662		10.0012	VL4012	IPTG 100¬µM	0.537128	0.0137818
10.1679	D39V	IPTG 100¬µM	0.546167	0.00360571		10.1679	VL4012	IPTG 100¬µM	0.5371	0.0137259
10.3346	D39V	IPTG 100¬µM	0.545167	0.00380654		10.3346	VL4012	IPTG 100¬µM	0.536833	0.0137353
10.5013	D39V	IPTG 100¬µM	0.545433	0.00377277		10.5013	VL4012	IPTG 100¬µM	0.537144	0.0136464
10.668	D39V	IPTG 100¬µM	0.544067	0.00394923		10.668	VL4012	IPTG 100¬µM	0.537333	0.0134776
10.8347	D39V	IPTG 100¬µM	0.54515	0.00431175		10.8347	VL4012	IPTG 100¬µM	0.536956	0.0135924
11.0013	D39V	IPTG 100¬µM	0.544283	0.00451201		11.0013	VL4012	IPTG 100¬µM	0.537228	0.0135367
11.168	D39V	IPTG 100¬µM	0.543117	0.00427289		11.168	VL4012	IPTG 100¬µM	0.536094	0.0135865
11.3347	D39V	IPTG 100¬µM	0.542583	0.00445147		11.3347	VL4012	IPTG 100¬µM	0.535828	0.0134919
11.5014	D39V	IPTG 100¬µM	0.543183	0.00411844		11.5014	VL4012	IPTG 100¬µM	0.536028	0.0134531
11.6681	D39V	IPTG 100¬µM	0.541817	0.00460546		11.6681	VL4012	IPTG 100¬µM	0.536144	0.0134797
11.8348	D39V	IPTG 100¬µM	0.541683	0.00450455		11.8348	VL4012	IPTG 100¬µM	0.535944	0.0133689
12.0015	D39V	IPTG 100¬µM	0.540933	0.00452649		12.0015	VL4012	IPTG 100¬µM	0.535433	0.0132587
12.1681	D39V	IPTG 100¬µM	0.54	0.00428812		12.1681	VL4012	IPTG 100¬µM	0.535067	0.0133811
12.3348	D39V	IPTG 100¬µM	0.539833	0.00464353		12.3348	VL4012	IPTG 100¬µM	0.534356	0.0133802
12.5015	D39V	IPTG 100¬µM	0.539333	0.00423515		12.5015	VL4012	IPTG 100¬µM	0.533878	0.0134715
12.6682	D39V	IPTG 100¬µM	0.5375	0.00407177		12.6682	VL4012	IPTG 100¬µM	0.533172	0.0135589
12.8349	D39V	IPTG 100¬µM	0.5363	0.00383927		12.8349	VL4012	IPTG 100¬µM	0.532311	0.0135181
13.0016	D39V	IPTG 100¬µM	0.535817	0.00393238		13.0016	VL4012	IPTG 100¬µM	0.531889	0.0135045
13.1683	D39V	IPTG 100¬µM	0.535167	0.00387528		13.1683	VL4012	IPTG 100¬µM	0.531211	0.0136295
13.3349	D39V	IPTG 100¬µM	0.533967	0.00366548		13.3349	VL4012	IPTG 100¬µM	0.530311	0.0137225
13.5016	D39V	IPTG 100¬µM	0.533	0.00367949		13.5016	VL4012	IPTG 100¬µM	0.529811	0.0137323
13.6683	D39V	IPTG 100¬µM	0.532883	0.00336525		13.6683	VL4012	IPTG 100¬µM	0.529244	0.0137952
13.835	D39V	IPTG 100¬µM	0.532167	0.00336121		13.835	VL4012	IPTG 100¬µM	0.528494	0.0138171
14.0017	D39V	IPTG 100¬µM	0.531383	0.00320025		14.0017	VL4012	IPTG 100¬µM	0.5275	0.0139721
14.1684	D39V	IPTG 100¬µM	0.530633	0.00330663		14.1684	VL4012	IPTG 100¬µM	0.527339	0.0138877
14.3351	D39V	IPTG 100¬µM	0.529583	0.00353426		14.3351	VL4012	IPTG 100¬µM	0.5265	0.0140735
14.5017	D39V	IPTG 100¬µM	0.528117	0.00344348		14.5017	VL4012	IPTG 100¬µM	0.526139	0.0140929
14.6684	D39V	IPTG 100¬µM	0.52755	0.00320611		14.6684	VL4012	IPTG 100¬µM	0.525439	0.0142061
14.8351	D39V	IPTG 100¬µM	0.52755	0.0032193		14.8351	VL4012	IPTG 100¬µM	0.524656	0.0142873
15.0018	D39V	IPTG 100¬µM	0.526733	0.00351517		15.0018	VL4012	IPTG 100¬µM	0.524044	0.0143476
15.1685	D39V	IPTG 100¬µM	0.526017	0.0034575		15.1685	VL4012	IPTG 100¬µM	0.52305	0.014389
15.3352	D39V	IPTG 100¬µM	0.52575	0.00316246		15.3352	VL4012	IPTG 100¬µM	0.522006	0.0145994
15.5019	D39V	IPTG 100¬µM	0.52395	0.00343945		15.5019	VL4012	IPTG 100¬µM	0.520417	0.0147844
15.6686	D39V	IPTG 100¬µM	0.523733	0.00313897		15.6686	VL4012	IPTG 100¬µM	0.519906	0.0148682
15.8353	D39V	IPTG 100¬µM	0.5235	0.00340979		15.8353	VL4012	IPTG 100¬µM	0.51825	0.0150273
16.0019	D39V	IPTG 100¬µM	NA	NA		16.0019	VL4012	IPTG 100¬µM	NA	NA
16.1686	D39V	IPTG 100¬µM	NA	NA		16.1686	VL4012	IPTG 100¬µM	NA	NA
16.3353	D39V	IPTG 100¬µM	NA	NA		16.3353	VL4012	IPTG 100¬µM	NA	NA
16.502	D39V	IPTG 100¬µM	NA	NA		16.502	VL4012	IPTG 100¬µM	NA	NA
16.6687	D39V	IPTG 100¬µM	NA	NA		16.6687	VL4012	IPTG 100¬µM	NA	NA
16.8354	D39V	IPTG 100¬µM	NA	NA		16.8354	VL4012	IPTG 100¬µM	NA	NA
17.0021	D39V	IPTG 100¬µM	NA	NA		17.0021	VL4012	IPTG 100¬µM	NA	NA
17.1687	D39V	IPTG 100¬µM	NA	NA		17.1687	VL4012	IPTG 100¬µM	NA	NA
17.3354	D39V	IPTG 100¬µM	NA	NA		17.3354	VL4012	IPTG 100¬µM	NA	NA
17.5021	D39V	IPTG 100¬µM	NA	NA		17.5021	VL4012	IPTG 100¬µM	NA	NA
17.6688	D39V	IPTG 100¬µM	NA	NA		17.6688	VL4012	IPTG 100¬µM	NA	NA
17.8355	D39V	IPTG 100¬µM	NA	NA		17.8355	VL4012	IPTG 100¬µM	NA	NA
18.0022	D39V	IPTG 100¬µM	NA	NA		18.0022	VL4012	IPTG 100¬µM	NA	NA
18.1689	D39V	IPTG 100¬µM	NA	NA		18.1689	VL4012	IPTG 100¬µM	NA	NA
18.3356	D39V	IPTG 100¬µM	NA	NA		18.3356	VL4012	IPTG 100¬µM	NA	NA
18.5023	D39V	IPTG 100¬µM	NA	NA		18.5023	VL4012	IPTG 100¬µM	NA	NA
18.6689	D39V	IPTG 100¬µM	NA	NA		18.6689	VL4012	IPTG 100¬µM	NA	NA
18.8356	D39V	IPTG 100¬µM	NA	NA		18.8356	VL4012	IPTG 100¬µM	NA	NA
19.0023	D39V	IPTG 100¬µM	NA	NA		19.0023	VL4012	IPTG 100¬µM	NA	NA
19.169	D39V	IPTG 100¬µM	NA	NA		19.169	VL4012	IPTG 100¬µM	NA	NA
19.3357	D39V	IPTG 100¬µM	NA	NA		19.3357	VL4012	IPTG 100¬µM	NA	NA
19.5024	D39V	IPTG 100¬µM	NA	NA		19.5024	VL4012	IPTG 100¬µM	NA	NA
19.6691	D39V	IPTG 100¬µM	NA	NA		19.6691	VL4012	IPTG 100¬µM	NA	NA
19.8358	D39V	IPTG 100¬µM	NA	NA		19.8358	VL4012	IPTG 100¬µM	NA	NA
20.0024	D39V	IPTG 100¬µM	NA	NA		20.0024	VL4012	IPTG 100¬µM	NA	NA

## Sheet: Suppl. Fig 8B
Time	Strain	Treatment	value	SE		Time	Strain	Treatment	value	SE		Time	Strain	Treatment	value	SE		Time	Strain	Treatment	value	SE		Time	Strain	Treatment	value	SE		Time	Strain	Treatment	value	SE		Time	Strain	Treatment	value	SE		Time	Strain	Treatment	value	SE		Time	Strain
0	D39V	-	0.00115556	5.03e-05		0	VL4012	-	0.00153889	0.000102306		0	R152A	-	0.00135	0.000108781		0	R230A	-	0.00121667	6.54e-05		0	R250A	-	0.00118333	9.46e-05		0	R333A	-	0.00286667	0.000617344		0	F227A R230A	-	0.00213334	0.000523874		0	R230A Q249A	-	0.00166667	0.000333333		0	R230A T253A
0.166694	D39V	-	0.00103333	2.36e-05		0.166694	VL4012	-	0.00111111	3.95e-05		0.166694	R152A	-	0.00108333	5.43e-05		0.166694	R230A	-	0.00108333	6.54e-05		0.166694	R250A	-	0.00111667	7.92e-05		0.166694	R333A	-	0.0039	0.0022723		0.166694	F227A R230A	-	0.0017	0.000556776		0.166694	R230A Q249A	-	0.001	0		0.166694	R230A T253A
0.333389	D39V	-	0.00108889	3.89e-05		0.333389	VL4012	-	0.0013	0.000155299		0.333389	R152A	-	0.0011	6.32e-05		0.333389	R230A	-	0.00128333	0.000127584		0.333389	R250A	-	0.00126667	0.000120185		0.333389	R333A	-	0.001	0		0.333389	F227A R230A	-	0.00126667	0.000218583		0.333389	R230A Q249A	-	0.001	0		0.333389	R230A T253A
0.500056	D39V	-	0.00155555	0.000125953		0.500056	VL4012	-	0.00148333	0.00028183		0.500056	R152A	-	0.00146667	9.19e-05		0.500056	R230A	-	0.0016	0.000150554		0.500056	R250A	-	0.00166667	0.000142984		0.500056	R333A	-	0.00126667	0.000145297		0.500056	F227A R230A	-	0.00316667	0.00201853		0.500056	R230A Q249A	-	0.001	0		0.500056	R230A T253A
0.66675	D39V	-	0.0019	0.00015456		0.66675	VL4012	-	0.0014	8.63e-05		0.66675	R152A	-	0.00178333	8.33e-05		0.66675	R230A	-	0.00208333	0.000219722		0.66675	R250A	-	0.00203333	0.000158464		0.66675	R333A	-	0.00253333	0.00123873		0.66675	F227A R230A	-	0.0039	0.00209523		0.66675	R230A Q249A	-	0.00133333	0.000333333		0.66675	R230A T253A
0.833444	D39V	-	0.00258889	0.000235375		0.833444	VL4012	-	0.00169444	0.000110694		0.833444	R152A	-	0.00235	0.000221736		0.833444	R230A	-	0.00285	0.000367649		0.833444	R250A	-	0.00246667	0.000199442		0.833444	R333A	-	0.00386667	0.00212158		0.833444	F227A R230A	-	0.0032	0.002		0.833444	R230A Q249A	-	0.00133333	0.000333333		0.833444	R230A T253A
1.00014	D39V	-	0.00336667	0.000305959		1.00014	VL4012	-	0.00217778	0.000137093		1.00014	R152A	-	0.00286667	0.000333335		1.00014	R230A	-	0.00366667	0.00053645		1.00014	R250A	-	0.0032	0.000211345		1.00014	R333A	-	0.00503333	0.00264344		1.00014	F227A R230A	-	0.00306667	0.001424		1.00014	R230A Q249A	-	0.00166667	0.000333333		1.00014	R230A T253A
1.16681	D39V	-	0.00466667	0.000418662		1.16681	VL4012	-	0.00270556	0.000185675		1.16681	R152A	-	0.00361667	0.000377199		1.16681	R230A	-	0.00486667	0.000670158		1.16681	R250A	-	0.00401667	0.000248215		1.16681	R333A	-	0.00603333	0.00249154		1.16681	F227A R230A	-	0.00246667	0.00108064		1.16681	R230A Q249A	-	0.00166667	0.000333333		1.16681	R230A T253A
1.3335	D39V	-	0.0061	0.000609417		1.3335	VL4012	-	0.00320556	0.000248061		1.3335	R152A	-	0.00435	0.000476621		1.3335	R230A	-	0.00616667	0.000888319		1.3335	R250A	-	0.0048	0.000315172		1.3335	R333A	-	0.00586667	0.00109138		1.3335	F227A R230A	-	0.00343334	0.00100388		1.3335	R230A Q249A	-	0.002	0		1.3335	R230A T253A
1.50019	D39V	-	0.00808889	0.000801638		1.50019	VL4012	-	0.00383333	0.000287654		1.50019	R152A	-	0.00491667	0.000568283		1.50019	R230A	-	0.00748333	0.00108794		1.50019	R250A	-	0.00565	0.00037036		1.50019	R333A	-	0.0085	0.00202073		1.50019	F227A R230A	-	0.00286667	0.000933334		1.50019	R230A Q249A	-	0.00233333	0.000333333		1.50019	R230A T253A
1.66689	D39V	-	0.0105444	0.000988982		1.66689	VL4012	-	0.00444444	0.000336769		1.66689	R152A	-	0.00585	0.000723303		1.66689	R230A	-	0.00893334	0.00131977		1.66689	R250A	-	0.00658333	0.00042772		1.66689	R333A	-	0.0100333	0.00156027		1.66689	F227A R230A	-	0.00383334	0.000961481		1.66689	R230A Q249A	-	0.00266667	0.000333333		1.66689	R230A T253A
1.83356	D39V	-	0.0136444	0.00122985		1.83356	VL4012	-	0.00515556	0.000387992		1.83356	R152A	-	0.00648333	0.000669536		1.83356	R230A	-	0.0105833	0.00161543		1.83356	R250A	-	0.00768333	0.000512131		1.83356	R333A	-	0.0113	0.000692821		1.83356	F227A R230A	-	0.00406667	0.000463083		1.83356	R230A Q249A	-	0.003	0		1.83356	R230A T253A
2.00025	D39V	-	0.0180556	0.00170499		2.00025	VL4012	-	0.00580556	0.000473236		2.00025	R152A	-	0.00718333	0.000781204		2.00025	R230A	-	0.01205	0.00193111		2.00025	R250A	-	0.00865	0.000566715		2.00025	R333A	-	0.0127333	0.000520686		2.00025	F227A R230A	-	0.00483334	0.000606446		2.00025	R230A Q249A	-	0.00333333	0.000333333		2.00025	R230A T253A
2.16694	D39V	-	0.0235222	0.00210863		2.16694	VL4012	-	0.00651667	0.000555734		2.16694	R152A	-	0.00801667	0.00091703		2.16694	R230A	-	0.0135333	0.00226578		2.16694	R250A	-	0.0096	0.000585377		2.16694	R333A	-	0.0150667	0.000669162		2.16694	F227A R230A	-	0.00593334	0.000504424		2.16694	R230A Q249A	-	0.004	0		2.16694	R230A T253A
2.33364	D39V	-	0.0312222	0.00288058		2.33364	VL4012	-	0.00727222	0.000635333		2.33364	R152A	-	0.00881667	0.000958269		2.33364	R230A	-	0.0153167	0.0024322		2.33364	R250A	-	0.0105333	0.000671151		2.33364	R333A	-	0.0173	0.000808293		2.33364	F227A R230A	-	0.0073	0.000450925		2.33364	R230A Q249A	-	0.00433333	0.000333333		2.33364	R230A T253A
2.50031	D39V	-	0.0408889	0.00370684		2.50031	VL4012	-	0.00837778	0.00075145		2.50031	R152A	-	0.00956667	0.00114969		2.50031	R230A	-	0.0172667	0.00280555		2.50031	R250A	-	0.0117667	0.000774453		2.50031	R333A	-	0.02	0.00080208		2.50031	F227A R230A	-	0.00843334	0.000504424		2.50031	R230A Q249A	-	0.00466667	0.000333333		2.50031	R230A T253A
2.667	D39V	-	0.0536444	0.00484639		2.667	VL4012	-	0.00911111	0.000849756		2.667	R152A	-	0.0107167	0.00120842		2.667	R230A	-	0.0191167	0.00309337		2.667	R250A	-	0.0131	0.000829056		2.667	R333A	-	0.0220667	0.0011681		2.667	F227A R230A	-	0.0101333	0.000560754		2.667	R230A Q249A	-	0.00533333	0.000333333		2.667	R230A T253A
2.83369	D39V	-	0.0700556	0.00622721		2.83369	VL4012	-	0.0100222	0.000985501		2.83369	R152A	-	0.0117	0.0012866		2.83369	R230A	-	0.0212667	0.00338966		2.83369	R250A	-	0.0141333	0.000893557		2.83369	R333A	-	0.0245333	0.00139084		2.83369	F227A R230A	-	0.0113667	0.000868589		2.83369	R230A Q249A	-	0.00566667	0.000333333		2.83369	R230A T253A
3.00039	D39V	-	0.0915	0.00783888		3.00039	VL4012	-	0.0109556	0.00107424		3.00039	R152A	-	0.0125333	0.00146553		3.00039	R230A	-	0.0229333	0.00351441		3.00039	R250A	-	0.0155333	0.000978661		3.00039	R333A	-	0.0272333	0.00124142		3.00039	F227A R230A	-	0.0127667	0.000874326		3.00039	R230A Q249A	-	0.00566667	0.000333333		3.00039	R230A T253A
3.16706	D39V	-	0.119389	0.0103247		3.16706	VL4012	-	0.0116444	0.00114456		3.16706	R152A	-	0.0134667	0.00159555		3.16706	R230A	-	0.0248667	0.00398553		3.16706	R250A	-	0.0165	0.00105987		3.16706	R333A	-	0.0297333	0.00144376		3.16706	F227A R230A	-	0.0139333	0.00114649		3.16706	R230A Q249A	-	0.00666667	0.000333333		3.16706	R230A T253A
3.33375	D39V	-	0.155489	0.0135011		3.33375	VL4012	-	0.01245	0.00128091		3.33375	R152A	-	0.0145	0.00175138		3.33375	R230A	-	0.0269833	0.00429204		3.33375	R250A	-	0.0177667	0.00104105		3.33375	R333A	-	0.0323	0.00150444		3.33375	F227A R230A	-	0.0155	0.00122202		3.33375	R230A Q249A	-	0.00666667	0.000333333		3.33375	R230A T253A
3.50044	D39V	-	0.194578	0.0155801		3.50044	VL4012	-	0.0132	0.00134536		3.50044	R152A	-	0.0153667	0.00186524		3.50044	R230A	-	0.0290333	0.00465816		3.50044	R250A	-	0.0187667	0.00114882		3.50044	R333A	-	0.0346333	0.00143798		3.50044	F227A R230A	-	0.0170667	0.00149481		3.50044	R230A Q249A	-	0.007	0.00057735		3.50044	R230A T253A
3.66711	D39V	-	0.236656	0.0172125		3.66711	VL4012	-	0.0140556	0.00148027		3.66711	R152A	-	0.0163667	0.00201753		3.66711	R230A	-	0.0307833	0.00484262		3.66711	R250A	-	0.0200167	0.00125178		3.66711	R333A	-	0.0372667	0.00177044		3.66711	F227A R230A	-	0.0188333	0.00193247		3.66711	R230A Q249A	-	0.00766667	0.000333333		3.66711	R230A T253A
3.83381	D39V	-	0.286011	0.0197231		3.83381	VL4012	-	0.0148556	0.00159265		3.83381	R152A	-	0.0173167	0.00211083		3.83381	R230A	-	0.0326667	0.00516944		3.83381	R250A	-	0.02115	0.00125266		3.83381	R333A	-	0.0400667	0.0016231		3.83381	F227A R230A	-	0.0203333	0.00241822		3.83381	R230A Q249A	-	0.00766667	0.000333333		3.83381	R230A T253A
4.0005	D39V	-	0.340667	0.0232384		4.0005	VL4012	-	0.0157389	0.0017709		4.0005	R152A	-	0.0181833	0.0021908		4.0005	R230A	-	0.0345333	0.00556703		4.0005	R250A	-	0.0223833	0.00131312		4.0005	R333A	-	0.0423	0.00145717		4.0005	F227A R230A	-	0.022	0.00274652		4.0005	R230A Q249A	-	0.008	0.00057735		4.0005	R230A T253A
4.16719	D39V	-	0.402956	0.0272521		4.16719	VL4012	-	0.0167889	0.00190606		4.16719	R152A	-	0.0192833	0.00238277		4.16719	R230A	-	0.0369333	0.00597432		4.16719	R250A	-	0.0236667	0.00132632		4.16719	R333A	-	0.0445333	0.00164249		4.16719	F227A R230A	-	0.0235333	0.00327736		4.16719	R230A Q249A	-	0.00866667	0.000333333		4.16719	R230A T253A
4.33386	D39V	-	0.482344	0.0333229		4.33386	VL4012	-	0.0177111	0.0021032		4.33386	R152A	-	0.0201667	0.00246329		4.33386	R230A	-	0.0385833	0.00615664		4.33386	R250A	-	0.0247667	0.00149101		4.33386	R333A	-	0.047	0.0017		4.33386	F227A R230A	-	0.0253667	0.00389244		4.33386	R230A Q249A	-	0.00933333	0.000666667		4.33386	R230A T253A
4.50056	D39V	-	0.537756	0.0307622		4.50056	VL4012	-	0.0186667	0.00235702		4.50056	R152A	-	0.0212167	0.00267774		4.50056	R230A	-	0.0400667	0.00621963		4.50056	R250A	-	0.02565	0.00150726		4.50056	R333A	-	0.0485	0.00161658		4.50056	F227A R230A	-	0.0266	0.00438216		4.50056	R230A Q249A	-	0.00966667	0.000881917		4.50056	R230A T253A
4.66725	D39V	-	0.5534	0.0224274		4.66725	VL4012	-	0.0195167	0.00257343		4.66725	R152A	-	0.0219833	0.00285218		4.66725	R230A	-	0.0413167	0.00642004		4.66725	R250A	-	0.0265333	0.00150348		4.66725	R333A	-	0.0509333	0.00170327		4.66725	F227A R230A	-	0.0284	0.0050362		4.66725	R230A Q249A	-	0.0103333	0.000666667		4.66725	R230A T253A
4.83392	D39V	-	0.551589	0.0201601		4.83392	VL4012	-	0.0205056	0.00276678		4.83392	R152A	-	0.0226333	0.00298917		4.83392	R230A	-	0.0425333	0.00649398		4.83392	R250A	-	0.0274	0.00168523		4.83392	R333A	-	0.0518667	0.00172659		4.83392	F227A R230A	-	0.03	0.00549212		4.83392	R230A Q249A	-	0.0103333	0.000666667		4.83392	R230A T253A
5.00061	D39V	-	0.5519	0.0192524		5.00061	VL4012	-	0.0213056	0.00295203		5.00061	R152A	-	0.0234167	0.00297584		5.00061	R230A	-	0.0435667	0.00654287		5.00061	R250A	-	0.0281333	0.00174598		5.00061	R333A	-	0.0516	0.00176163		5.00061	F227A R230A	-	0.0318333	0.00619041		5.00061	R230A Q249A	-	0.0106667	0.000881917		5.00061	R230A T253A
5.16731	D39V	-	0.554889	0.0178423		5.16731	VL4012	-	0.0219778	0.00317318		5.16731	R152A	-	0.0240667	0.00321472		5.16731	R230A	-	0.0449167	0.00681701		5.16731	R250A	-	0.0288	0.00179407		5.16731	R333A	-	0.0522	0.00181476		5.16731	F227A R230A	-	0.0333333	0.00675903		5.16731	R230A Q249A	-	0.0106667	0.000881917		5.16731	R230A T253A
5.334	D39V	-	0.556011	0.016468		5.334	VL4012	-	0.0228278	0.00337017		5.334	R152A	-	0.0246333	0.00336568		5.334	R230A	-	0.0460667	0.0072218		5.334	R250A	-	0.0291333	0.00178132		5.334	R333A	-	0.0533667	0.00191253		5.334	F227A R230A	-	0.0348667	0.00722042		5.334	R230A Q249A	-	0.0116667	0.000881917		5.334	R230A T253A
5.50067	D39V	-	0.557633	0.0154657		5.50067	VL4012	-	0.0233222	0.00347693		5.50067	R152A	-	0.0250333	0.00346955		5.50067	R230A	-	0.0473667	0.00755719		5.50067	R250A	-	0.0289667	0.00175493		5.50067	R333A	-	0.0542	0.0018735		5.50067	F227A R230A	-	0.0366	0.00789071		5.50067	R230A Q249A	-	0.0116667	0.000881917		5.50067	R230A T253A
5.66736	D39V	-	0.559811	0.0154221		5.66736	VL4012	-	0.02385	0.00362997		5.66736	R152A	-	0.0253833	0.00350718		5.66736	R230A	-	0.0487667	0.0079624		5.66736	R250A	-	0.02915	0.00180937		5.66736	R333A	-	0.0554333	0.0022696		5.66736	F227A R230A	-	0.0381	0.00817333		5.66736	R230A Q249A	-	0.0116667	0.000881917		5.66736	R230A T253A
5.83406	D39V	-	0.561433	0.0142369		5.83406	VL4012	-	0.0242333	0.00374666		5.83406	R152A	-	0.0251167	0.00357281		5.83406	R230A	-	0.0497667	0.00850849		5.83406	R250A	-	0.02895	0.00174427		5.83406	R333A	-	0.0567333	0.00229299		5.83406	F227A R230A	-	0.0394	0.00888951		5.83406	R230A Q249A	-	0.012	0.001		5.83406	R230A T253A
6.00075	D39V	-	0.564867	0.0139971		6.00075	VL4012	-	0.0243833	0.00381245		6.00075	R152A	-	0.0252333	0.00363269		6.00075	R230A	-	0.05085	0.00896634		6.00075	R250A	-	0.0281167	0.00172113		6.00075	R333A	-	0.0575	0.00285132		6.00075	F227A R230A	-	0.0404333	0.00940928		6.00075	R230A Q249A	-	0.012	0.001		6.00075	R230A T253A
6.16742	D39V	-	0.565389	0.0145277		6.16742	VL4012	-	0.0242333	0.00370082		6.16742	R152A	-	0.0242833	0.00353623		6.16742	R230A	-	0.0512833	0.0096133		6.16742	R250A	-	0.0271167	0.0016471		6.16742	R333A	-	0.0584667	0.00263902		6.16742	F227A R230A	-	0.0414667	0.00981501		6.16742	R230A Q249A	-	0.012	0.001		6.16742	R230A T253A
6.33411	D39V	-	0.567444	0.0149939		6.33411	VL4012	-	0.0235389	0.00341307		6.33411	R152A	-	0.0217	0.00290425		6.33411	R230A	-	0.0518833	0.0103381		6.33411	R250A	-	0.02475	0.00144447		6.33411	R333A	-	0.0596333	0.00303333		6.33411	F227A R230A	-	0.0422333	0.0100589		6.33411	R230A Q249A	-	0.0116667	0.000881917		6.33411	R230A T253A
6.50081	D39V	-	0.568889	0.0157281		6.50081	VL4012	-	0.0218	0.00291578		6.50081	R152A	-	0.0183167	0.0027383		6.50081	R230A	-	0.0518167	0.0109235		6.50081	R250A	-	0.02065	0.00118652		6.50081	R333A	-	0.0604	0.0032716		6.50081	F227A R230A	-	0.043	0.010666		6.50081	R230A Q249A	-	0.0116667	0.000881917		6.50081	R230A T253A
6.66747	D39V	-	0.570711	0.0163891		6.66747	VL4012	-	0.0201333	0.00243237		6.66747	R152A	-	0.0164	0.00258676		6.66747	R230A	-	0.0507833	0.0115536		6.66747	R250A	-	0.0163167	0.000856511		6.66747	R333A	-	0.0612	0.00380832		6.66747	F227A R230A	-	0.0434	0.0109162		6.66747	R230A Q249A	-	0.011	0.001		6.66747	R230A T253A
6.83417	D39V	-	0.571511	0.017287		6.83417	VL4012	-	0.0187389	0.00223785		6.83417	R152A	-	0.01625	0.0029651		6.83417	R230A	-	0.0494167	0.0126432		6.83417	R250A	-	0.0134667	0.000842087		6.83417	R333A	-	0.0615	0.00396106		6.83417	F227A R230A	-	0.0435333	0.0111825		6.83417	R230A Q249A	-	0.0106667	0.000881917		6.83417	R230A T253A
7.00086	D39V	-	0.572133	0.017988		7.00086	VL4012	-	0.0182611	0.00242922		7.00086	R152A	-	0.0164167	0.00288368		7.00086	R230A	-	0.04715	0.0136698		7.00086	R250A	-	0.0117167	0.000838418		7.00086	R333A	-	0.0618333	0.00401719		7.00086	F227A R230A	-	0.0431333	0.0113643		7.00086	R230A Q249A	-	0.00966667	0.000881917		7.00086	R230A T253A
7.16756	D39V	-	0.573889	0.0187488		7.16756	VL4012	-	0.0187944	0.0030644		7.16756	R152A	-	0.0176167	0.00369481		7.16756	R230A	-	0.0451333	0.0136233		7.16756	R250A	-	0.0106	0.000998999		7.16756	R333A	-	0.0612	0.00438634		7.16756	F227A R230A	-	0.0422	0.0114045		7.16756	R230A Q249A	-	0.00833333	0.000666667		7.16756	R230A T253A
7.33422	D39V	-	0.573567	0.0195274		7.33422	VL4012	-	0.0203222	0.00385343		7.33422	R152A	-	0.0203167	0.00440548		7.33422	R230A	-	0.0418667	0.0127431		7.33422	R250A	-	0.00986667	0.00133083		7.33422	R333A	-	0.0605	0.00474658		7.33422	F227A R230A	-	0.0408333	0.0111947		7.33422	R230A Q249A	-	0.00733333	0.000333333		7.33422	R230A T253A
7.50092	D39V	-	0.575311	0.0201316		7.50092	VL4012	-	0.0231444	0.00510494		7.50092	R152A	-	0.0238833	0.00580215		7.50092	R230A	-	0.0361333	0.0101776		7.50092	R250A	-	0.00938333	0.00168729		7.50092	R333A	-	0.0594333	0.00489433		7.50092	F227A R230A	-	0.0379667	0.0106285		7.50092	R230A Q249A	-	0.006	0.00057735		7.50092	R230A T253A
7.66761	D39V	-	0.575933	0.0205713		7.66761	VL4012	-	0.0280278	0.00691458		7.66761	R152A	-	0.0287333	0.00669944		7.66761	R230A	-	0.0336833	0.0088371		7.66761	R250A	-	0.00938333	0.00207644		7.66761	R333A	-	0.0565667	0.00449086		7.66761	F227A R230A	-	0.0329333	0.00907677		7.66761	R230A Q249A	-	0.005	0.00057735		7.66761	R230A T253A
7.83428	D39V	-	0.5774	0.0209065		7.83428	VL4012	-	0.0339889	0.00896217		7.83428	R152A	-	0.0353167	0.00817539		7.83428	R230A	-	0.0349667	0.00854106		7.83428	R250A	-	0.0104333	0.00273004		7.83428	R333A	-	0.0513333	0.00401345		7.83428	F227A R230A	-	0.0263333	0.00649136		7.83428	R230A Q249A	-	0.004	0.00057735		7.83428	R230A T253A
8.00097	D39V	-	0.577278	0.02146		8.00097	VL4012	-	0.0425167	0.0117167		8.00097	R152A	-	0.04515	0.00929296		8.00097	R230A	-	0.0377333	0.00912252		8.00097	R250A	-	0.01215	0.00329977		8.00097	R333A	-	0.0431333	0.00471534		8.00097	F227A R230A	-	0.0202333	0.00376932		8.00097	R230A Q249A	-	0.00366667	0.000881917		8.00097	R230A T253A
8.16767	D39V	-	0.578144	0.0215402		8.16767	VL4012	-	0.0525889	0.0145996		8.16767	R152A	-	0.0567833	0.0118016		8.16767	R230A	-	0.0426333	0.0101102		8.16767	R250A	-	0.0148167	0.00410929		8.16767	R333A	-	0.0358333	0.0049438		8.16767	F227A R230A	-	0.0161	0.00211975		8.16767	R230A Q249A	-	0.00333333	0.000881917		8.16767	R230A T253A
8.33436	D39V	-	0.579133	0.021743		8.33436	VL4012	-	0.0648556	0.0179026		8.33436	R152A	-	0.0725667	0.0141507		8.33436	R230A	-	0.0505833	0.0114341		8.33436	R250A	-	0.0179333	0.00497357		8.33436	R333A	-	0.0320667	0.00525907		8.33436	F227A R230A	-	0.0143667	0.00139682		8.33436	R230A Q249A	-	0.00266667	0.000881917		8.33436	R230A T253A
8.50103	D39V	-	0.578678	0.022397		8.50103	VL4012	-	0.0781389	0.0208519		8.50103	R152A	-	0.09135	0.0184895		8.50103	R230A	-	0.0604167	0.0129728		8.50103	R250A	-	0.0222333	0.00620648		8.50103	R333A	-	0.0295333	0.00575683		8.50103	F227A R230A	-	0.0143667	0.0010651		8.50103	R230A Q249A	-	0.003	0.0011547		8.50103	R230A T253A
8.66772	D39V	-	0.580089	0.0223182		8.66772	VL4012	-	0.0949667	0.024483		8.66772	R152A	-	0.120283	0.0241359		8.66772	R230A	-	0.0726667	0.0158832		8.66772	R250A	-	0.0273833	0.00751897		8.66772	R333A	-	0.0279667	0.00632201		8.66772	F227A R230A	-	0.0155	0.000850491		8.66772	R230A Q249A	-	0.003	0.0011547		8.66772	R230A T253A
8.83442	D39V	-	0.580111	0.0222804		8.83442	VL4012	-	0.11415	0.0276798		8.83442	R152A	-	0.151783	0.0287266		8.83442	R230A	-	0.088	0.0188858		8.83442	R250A	-	0.0339667	0.00930694		8.83442	R333A	-	0.0281667	0.00711719		8.83442	F227A R230A	-	0.0175667	0.000837325		8.83442	R230A Q249A	-	0.00333333	0.00145297		8.83442	R230A T253A
9.00111	D39V	-	0.580133	0.02296		9.00111	VL4012	-	0.137294	0.0310219		9.00111	R152A	-	0.192233	0.0359273		9.00111	R230A	-	0.10795	0.0229076		9.00111	R250A	-	0.0453333	0.0133661		9.00111	R333A	-	0.0284667	0.00813927		9.00111	F227A R230A	-	0.0202667	0.00109899		9.00111	R230A Q249A	-	0.00366667	0.00176383		9.00111	R230A T253A
9.16778	D39V	-	0.581033	0.0229863		9.16778	VL4012	-	0.163778	0.034		9.16778	R152A	-	0.23715	0.0449697		9.16778	R230A	-	0.13115	0.0286028		9.16778	R250A	-	0.0559833	0.0167936		9.16778	R333A	-	0.0309	0.00935112		9.16778	F227A R230A	-	0.0238	0.00144338		9.16778	R230A Q249A	-	0.00466667	0.00233333		9.16778	R230A T253A
9.33447	D39V	-	0.580867	0.0229696		9.33447	VL4012	-	0.191244	0.0363406		9.33447	R152A	-	0.283633	0.0514184		9.33447	R230A	-	0.16025	0.0346774		9.33447	R250A	-	0.0712667	0.0214838		9.33447	R333A	-	0.0359333	0.0123333		9.33447	F227A R230A	-	0.028	0.00193993		9.33447	R230A Q249A	-	0.00566667	0.00290593		9.33447	R230A T253A
9.50117	D39V	-	0.581467	0.0227421		9.50117	VL4012	-	0.220028	0.0380677		9.50117	R152A	-	0.325533	0.0545197		9.50117	R230A	-	0.19445	0.0398779		9.50117	R250A	-	0.09045	0.0273378		9.50117	R333A	-	0.043	0.0160026		9.50117	F227A R230A	-	0.0333	0.00268887		9.50117	R230A Q249A	-	0.007	0.0034641		9.50117	R230A T253A
9.66783	D39V	-	0.581144	0.0230255		9.66783	VL4012	-	0.245606	0.0392369		9.66783	R152A	-	0.365067	0.0557252		9.66783	R230A	-	0.229867	0.0447739		9.66783	R250A	-	0.115533	0.0351091		9.66783	R333A	-	0.0502333	0.0182512		9.66783	F227A R230A	-	0.04	0.00372872		9.66783	R230A Q249A	-	0.00766667	0.00440959		9.66783	R230A T253A
9.83453	D39V	-	0.581667	0.0228545		9.83453	VL4012	-	0.272339	0.0401348		9.83453	R152A	-	0.3944	0.0521134		9.83453	R230A	-	0.275883	0.0479217		9.83453	R250A	-	0.151467	0.0469545		9.83453	R333A	-	0.0597	0.0205721		9.83453	F227A R230A	-	0.0489667	0.00577042		9.83453	R230A Q249A	-	0.00933333	0.00560754		9.83453	R230A T253A
10.0012	D39V	-	0.581422	0.0228146		10.0012	VL4012	-	0.3004	0.0407868		10.0012	R152A	-	0.42575	0.0481912		10.0012	R230A	-	0.324183	0.0478354		10.0012	R250A	-	0.187617	0.0571291		10.0012	R333A	-	0.0730333	0.0231874		10.0012	F227A R230A	-	0.0606333	0.00877503		10.0012	R230A Q249A	-	0.0113333	0.00674125		10.0012	R230A T253A
10.1679	D39V	-	0.581111	0.0230448		10.1679	VL4012	-	0.327706	0.0398224		10.1679	R152A	-	0.452883	0.0419348		10.1679	R230A	-	0.3722	0.0435001		10.1679	R250A	-	0.220133	0.0615302		10.1679	R333A	-	0.0925	0.0265882		10.1679	F227A R230A	-	0.0752	0.0125225		10.1679	R230A Q249A	-	0.0143333	0.00864742		10.1679	R230A T253A
10.3346	D39V	-	0.580489	0.0231489		10.3346	VL4012	-	0.353178	0.0375776		10.3346	R152A	-	0.47255	0.0330604		10.3346	R230A	-	0.415367	0.0309487		10.3346	R250A	-	0.255133	0.0656827		10.3346	R333A	-	0.119333	0.0323447		10.3346	F227A R230A	-	0.0938667	0.0173282		10.3346	R230A Q249A	-	0.0183333	0.0105251		10.3346	R230A T253A
10.5013	D39V	-	0.580889	0.0230192		10.5013	VL4012	-	0.379389	0.0349573		10.5013	R152A	-	0.48195	0.0247267		10.5013	R230A	-	0.445533	0.0157509		10.5013	R250A	-	0.284133	0.0647987		10.5013	R333A	-	0.152733	0.0405693		10.5013	F227A R230A	-	0.117467	0.0223622		10.5013	R230A Q249A	-	0.0233333	0.0137396		10.5013	R230A T253A
10.668	D39V	-	0.580756	0.0230245		10.668	VL4012	-	0.409528	0.032297		10.668	R152A	-	0.4833	0.0201149		10.668	R230A	-	0.461033	0.00893788		10.668	R250A	-	0.314383	0.0605668		10.668	R333A	-	0.185767	0.0455989		10.668	F227A R230A	-	0.145533	0.027523		10.668	R230A Q249A	-	0.03	0.0179536		10.668	R230A T253A
10.8347	D39V	-	0.580389	0.0231747		10.8347	VL4012	-	0.437228	0.0282896		10.8347	R152A	-	0.482783	0.0182617		10.8347	R230A	-	0.461917	0.00545805		10.8347	R250A	-	0.348167	0.0539825		10.8347	R333A	-	0.222633	0.0511724		10.8347	F227A R230A	-	0.178367	0.0325623		10.8347	R230A Q249A	-	0.038	0.0228983		10.8347	R230A T253A
11.0013	D39V	-	0.580922	0.0230732		11.0013	VL4012	-	0.467378	0.0225173		11.0013	R152A	-	0.481733	0.015626		11.0013	R230A	-	0.459833	0.00483541		11.0013	R250A	-	0.386683	0.0488155		11.0013	R333A	-	0.269467	0.0594453		11.0013	F227A R230A	-	0.217433	0.0375213		11.0013	R230A Q249A	-	0.045	0.0280238		11.0013	R230A T253A
11.168	D39V	-	0.579944	0.0231713		11.168	VL4012	-	0.489922	0.0180091		11.168	R152A	-	0.48015	0.0133988		11.168	R230A	-	0.458	0.00471161		11.168	R250A	-	0.411283	0.0454661		11.168	R333A	-	0.311667	0.0603004		11.168	F227A R230A	-	0.261833	0.0430281		11.168	R230A Q249A	-	0.0576667	0.0374002		11.168	R230A T253A
11.3347	D39V	-	0.579111	0.023245		11.3347	VL4012	-	0.500028	0.0167301		11.3347	R152A	-	0.478883	0.0116579		11.3347	R230A	-	0.454333	0.00501742		11.3347	R250A	-	0.42595	0.0410131		11.3347	R333A	-	0.343467	0.0526287		11.3347	F227A R230A	-	0.310233	0.0480278		11.3347	R230A Q249A	-	0.0713333	0.0480359		11.3347	R230A T253A
11.5014	D39V	-	0.578767	0.0231999		11.5014	VL4012	-	0.503889	0.0168825		11.5014	R152A	-	0.478633	0.0106466		11.5014	R230A	-	0.4512	0.00571326		11.5014	R250A	-	0.439633	0.0344975		11.5014	R333A	-	0.3688	0.0401328		11.5014	F227A R230A	-	0.3609	0.0474717		11.5014	R230A Q249A	-	0.0933333	0.0624562		11.5014	R230A T253A
11.6681	D39V	-	0.578844	0.0230943		11.6681	VL4012	-	0.505589	0.0169912		11.6681	R152A	-	0.4768	0.00978747		11.6681	R230A	-	0.448617	0.00603696		11.6681	R250A	-	0.448533	0.0237617		11.6681	R333A	-	0.379467	0.0306166		11.6681	F227A R230A	-	0.4162	0.040507		11.6681	R230A Q249A	-	0.125	0.0867468		11.6681	R230A T253A
11.8348	D39V	-	0.577878	0.0234237		11.8348	VL4012	-	0.506922	0.0171873		11.8348	R152A	-	0.475917	0.00922538		11.8348	R230A	-	0.445883	0.0065455		11.8348	R250A	-	0.454283	0.0160561		11.8348	R333A	-	0.387667	0.0301176		11.8348	F227A R230A	-	0.4589	0.0306614		11.8348	R230A Q249A	-	0.178	0.131203		11.8348	R230A T253A
12.0015	D39V	-	0.578	0.0232357		12.0015	VL4012	-	0.507561	0.0171546		12.0015	R152A	-	0.474233	0.00876355		12.0015	R230A	-	0.443467	0.00611745		12.0015	R250A	-	0.456467	0.0126278		12.0015	R333A	-	0.3913	0.0276339		12.0015	F227A R230A	-	0.475167	0.0265069		12.0015	R230A Q249A	-	0.226333	0.170239		12.0015	R230A T253A
12.1681	D39V	-	0.577489	0.0232849		12.1681	VL4012	-	0.507467	0.0173258		12.1681	R152A	-	0.4721	0.00838844		12.1681	R230A	-	0.441833	0.00653588		12.1681	R250A	-	0.457667	0.0105644		12.1681	R333A	-	0.389267	0.0250217		12.1681	F227A R230A	-	0.477333	0.0200218		12.1681	R230A Q249A	-	0.259667	0.192119		12.1681	R230A T253A
12.3348	D39V	-	0.577289	0.023118		12.3348	VL4012	-	0.506789	0.0172955		12.3348	R152A	-	0.470017	0.00776799		12.3348	R230A	-	0.440367	0.00649003		12.3348	R250A	-	0.457367	0.00923235		12.3348	R333A	-	0.3907	0.0232199		12.3348	F227A R230A	-	0.4799	0.017464		12.3348	R230A Q249A	-	0.290667	0.210729		12.3348	R230A T253A
12.5015	D39V	-	0.5768	0.02334		12.5015	VL4012	-	0.506383	0.0174486		12.5015	R152A	-	0.468717	0.00748445		12.5015	R230A	-	0.438767	0.00621925		12.5015	R250A	-	0.45535	0.00782563		12.5015	R333A	-	0.391533	0.0223865		12.5015	F227A R230A	-	0.482333	0.0165642		12.5015	R230A Q249A	-	0.309667	0.214209		12.5015	R230A T253A
12.6682	D39V	-	0.5764	0.023622		12.6682	VL4012	-	0.505911	0.0174937		12.6682	R152A	-	0.467067	0.00710627		12.6682	R230A	-	0.43665	0.0063491		12.6682	R250A	-	0.454633	0.00698635		12.6682	R333A	-	0.393033	0.0211728		12.6682	F227A R230A	-	0.482433	0.0173591		12.6682	R230A Q249A	-	0.327	0.211342		12.6682	R230A T253A
12.8349	D39V	-	0.5756	0.0234261		12.8349	VL4012	-	0.505483	0.0175992		12.8349	R152A	-	0.466033	0.00691359		12.8349	R230A	-	0.435217	0.00578085		12.8349	R250A	-	0.452633	0.00629194		12.8349	R333A	-	0.392	0.0203929		12.8349	F227A R230A	-	0.483233	0.0175508		12.8349	R230A Q249A	-	0.348667	0.207619		12.8349	R230A T253A
13.0016	D39V	-	0.575256	0.0232309		13.0016	VL4012	-	0.505067	0.0176182		13.0016	R152A	-	0.46465	0.00677745		13.0016	R230A	-	0.433817	0.00597157		13.0016	R250A	-	0.45175	0.00587065		13.0016	R333A	-	0.3914	0.0202389		13.0016	F227A R230A	-	0.4824	0.0182157		13.0016	R230A Q249A	-	0.368	0.202364		13.0016	R230A T253A
13.1683	D39V	-	0.574211	0.0237144		13.1683	VL4012	-	0.504828	0.0177606		13.1683	R152A	-	0.463133	0.00638862		13.1683	R230A	-	0.432967	0.00590563		13.1683	R250A	-	0.44995	0.00553587		13.1683	R333A	-	0.3895	0.018577		13.1683	F227A R230A	-	0.482633	0.0186849		13.1683	R230A Q249A	-	0.397333	0.196225		13.1683	R230A T253A
13.3349	D39V	-	0.573622	0.0235153		13.3349	VL4012	-	0.504456	0.0177528		13.3349	R152A	-	0.461983	0.00623054		13.3349	R230A	-	0.432133	0.00574878		13.3349	R250A	-	0.449317	0.00526444		13.3349	R333A	-	0.3894	0.018886		13.3349	F227A R230A	-	0.482567	0.0189721		13.3349	R230A Q249A	-	0.433667	0.190863		13.3349	R230A T253A
13.5016	D39V	-	0.572467	0.0235891		13.5016	VL4012	-	0.504472	0.0178288		13.5016	R152A	-	0.46035	0.00576517		13.5016	R230A	-	0.430867	0.00575863		13.5016	R250A	-	0.448167	0.00505125		13.5016	R333A	-	0.389333	0.0200784		13.5016	F227A R230A	-	0.481867	0.0193413		13.5016	R230A Q249A	-	0.478	0.189014		13.5016	R230A T253A
13.6683	D39V	-	0.572689	0.0236515		13.6683	VL4012	-	0.504244	0.0177732		13.6683	R152A	-	0.45945	0.00594165		13.6683	R230A	-	0.429783	0.00542644		13.6683	R250A	-	0.44745	0.00485515		13.6683	R333A	-	0.388133	0.0197368		13.6683	F227A R230A	-	0.4815	0.0195308		13.6683	R230A Q249A	-	0.496667	0.18158		13.6683	R230A T253A
13.835	D39V	-	0.572167	0.0236025		13.835	VL4012	-	0.504033	0.0178557		13.835	R152A	-	0.458567	0.00562676		13.835	R230A	-	0.429133	0.00540454		13.835	R250A	-	0.446467	0.00440936		13.835	R333A	-	0.388033	0.0209215		13.835	F227A R230A	-	0.480467	0.0193296		13.835	R230A Q249A	-	0.517333	0.176825		13.835	R230A T253A
14.0017	D39V	-	0.5715	0.0236704		14.0017	VL4012	-	0.504389	0.0178949		14.0017	R152A	-	0.457733	0.00565808		14.0017	R230A	-	0.428083	0.0051631		14.0017	R250A	-	0.445317	0.00456292		14.0017	R333A	-	0.388733	0.0214209		14.0017	F227A R230A	-	0.479933	0.019568		14.0017	R230A Q249A	-	0.531333	0.169283		14.0017	R230A T253A
14.1684	D39V	-	0.570733	0.0238045		14.1684	VL4012	-	0.504756	0.0179925		14.1684	R152A	-	0.4576	0.0053326		14.1684	R230A	-	0.426917	0.00497001		14.1684	R250A	-	0.44435	0.00443281		14.1684	R333A	-	0.3879	0.0216484		14.1684	F227A R230A	-	0.479967	0.0195046		14.1684	R230A Q249A	-	0.552	0.148364		14.1684	R230A T253A
14.3351	D39V	-	0.571033	0.0240576		14.3351	VL4012	-	0.5047	0.0178898		14.3351	R152A	-	0.4572	0.00552793		14.3351	R230A	-	0.42605	0.00493996		14.3351	R250A	-	0.4434	0.00442989		14.3351	R333A	-	0.386367	0.0213714		14.3351	F227A R230A	-	0.479833	0.0197307		14.3351	R230A Q249A	-	0.573667	0.129105		14.3351	R230A T253A
14.5017	D39V	-	0.569878	0.0241949		14.5017	VL4012	-	0.504611	0.0179314		14.5017	R152A	-	0.455983	0.00507979		14.5017	R230A	-	0.424883	0.0046056		14.5017	R250A	-	0.442717	0.00429134		14.5017	R333A	-	0.386633	0.021992		14.5017	F227A R230A	-	0.480067	0.0196945		14.5017	R230A Q249A	-	0.597	0.10413		14.5017	R230A T253A
14.6684	D39V	-	0.569856	0.0244257		14.6684	VL4012	-	0.504717	0.0181363		14.6684	R152A	-	0.4546	0.00485146		14.6684	R230A	-	0.424583	0.00469989		14.6684	R250A	-	0.442183	0.00393161		14.6684	R333A	-	0.387833	0.0230326		14.6684	F227A R230A	-	0.479833	0.0199072		14.6684	R230A Q249A	-	0.63	0.0696012		14.6684	R230A T253A
14.8351	D39V	-	0.569111	0.0243381		14.8351	VL4012	-	0.504372	0.0180817		14.8351	R152A	-	0.454483	0.00534312		14.8351	R230A	-	0.4235	0.00436997		14.8351	R250A	-	0.441717	0.0041178		14.8351	R333A	-	0.387533	0.0232927		14.8351	F227A R230A	-	0.479733	0.0200218		14.8351	R230A Q249A	-	0.667333	0.0298682		14.8351	R230A T253A
15.0018	D39V	-	0.568744	0.024522		15.0018	VL4012	-	0.504639	0.0180517		15.0018	R152A	-	0.453617	0.00526349		15.0018	R230A	-	0.422633	0.00432995		15.0018	R250A	-	0.440467	0.00387571		15.0018	R333A	-	0.386767	0.0231265		15.0018	F227A R230A	-	0.479467	0.0196801		15.0018	R230A Q249A	-	0.678667	0.0151694		15.0018	R230A T253A
15.1685	D39V	-	0.568911	0.0246766		15.1685	VL4012	-	0.503894	0.0181278		15.1685	R152A	-	0.451867	0.00536735		15.1685	R230A	-	0.422183	0.0043809		15.1685	R250A	-	0.440767	0.00395135		15.1685	R333A	-	0.383467	0.0219334		15.1685	F227A R230A	-	0.4801	0.0200281		15.1685	R230A Q249A	-	0.683333	0.00856997		15.1685	R230A T253A
15.3352	D39V	-	0.568267	0.0248758		15.3352	VL4012	-	0.503889	0.0182148		15.3352	R152A	-	0.45115	0.0054766		15.3352	R230A	-	0.421283	0.00417616		15.3352	R250A	-	0.4397	0.00372057		15.3352	R333A	-	0.3831	0.0220003		15.3352	F227A R230A	-	0.480233	0.0201271		15.3352	R230A Q249A	-	0.686667	0.00328295		15.3352	R230A T253A
15.5019	D39V	-	0.567867	0.0250659		15.5019	VL4012	-	0.503683	0.0182229		15.5019	R152A	-	0.450783	0.00541377		15.5019	R230A	-	0.42025	0.0040321		15.5019	R250A	-	0.438983	0.00345692		15.5019	R333A	-	0.383467	0.022236		15.5019	F227A R230A	-	0.480133	0.0200548		15.5019	R230A Q249A	-	0.688667	0.00560754		15.5019	R230A T253A
15.6686	D39V	-	0.567367	0.0251719		15.6686	VL4012	-	0.50335	0.0182829		15.6686	R152A	-	0.450117	0.00577353		15.6686	R230A	-	0.41905	0.00382725		15.6686	R250A	-	0.4373	0.00333906		15.6686	R333A	-	0.3832	0.02285		15.6686	F227A R230A	-	0.480867	0.0201045		15.6686	R230A Q249A	-	0.686667	0.00656591		15.6686	R230A T253A
15.8353	D39V	-	0.567244	0.0253161		15.8353	VL4012	-	0.502978	0.018264		15.8353	R152A	-	0.449483	0.00576758		15.8353	R230A	-	0.418367	0.00352247		15.8353	R250A	-	0.436417	0.0032881		15.8353	R333A	-	0.3851	0.0237539		15.8353	F227A R230A	-	0.4809	0.0202248		15.8353	R230A Q249A	-	0.684667	0.00698411		15.8353	R230A T253A
16.0019	D39V	-	NA	NA		16.0019	VL4012	-	NA	NA		16.0019	R152A	-	NA	NA		16.0019	R230A	-	NA	NA		16.0019	R250A	-	NA	NA		16.0019	R333A	-	NA	NA		16.0019	F227A R230A	-	0.481333	0.0199787		16.0019	R230A Q249A	-	0.680667	0.0075351		16.0019	R230A T253A
16.1686	D39V	-	NA	NA		16.1686	VL4012	-	NA	NA		16.1686	R152A	-	NA	NA		16.1686	R230A	-	NA	NA		16.1686	R250A	-	NA	NA		16.1686	R333A	-	NA	NA		16.1686	F227A R230A	-	0.4815	0.0202352		16.1686	R230A Q249A	-	0.678667	0.00688799		16.1686	R230A T253A
16.3353	D39V	-	NA	NA		16.3353	VL4012	-	NA	NA		16.3353	R152A	-	NA	NA		16.3353	R230A	-	NA	NA		16.3353	R250A	-	NA	NA		16.3353	R333A	-	NA	NA		16.3353	F227A R230A	-	0.481467	0.0201978		16.3353	R230A Q249A	-	0.677333	0.00622718		16.3353	R230A T253A
16.502	D39V	-	NA	NA		16.502	VL4012	-	NA	NA		16.502	R152A	-	NA	NA		16.502	R230A	-	NA	NA		16.502	R250A	-	NA	NA		16.502	R333A	-	NA	NA		16.502	F227A R230A	-	0.481667	0.0204379		16.502	R230A Q249A	-	0.674667	0.00674125		16.502	R230A T253A
16.6687	D39V	-	NA	NA		16.6687	VL4012	-	NA	NA		16.6687	R152A	-	NA	NA		16.6687	R230A	-	NA	NA		16.6687	R250A	-	NA	NA		16.6687	R333A	-	NA	NA		16.6687	F227A R230A	-	0.480767	0.0201783		16.6687	R230A Q249A	-	0.672	0.00781025		16.6687	R230A T253A
16.8354	D39V	-	NA	NA		16.8354	VL4012	-	NA	NA		16.8354	R152A	-	NA	NA		16.8354	R230A	-	NA	NA		16.8354	R250A	-	NA	NA		16.8354	R333A	-	NA	NA		16.8354	F227A R230A	-	0.4812	0.0199335		16.8354	R230A Q249A	-	0.669333	0.00779601		16.8354	R230A T253A
17.0021	D39V	-	NA	NA		17.0021	VL4012	-	NA	NA		17.0021	R152A	-	NA	NA		17.0021	R230A	-	NA	NA		17.0021	R250A	-	NA	NA		17.0021	R333A	-	NA	NA		17.0021	F227A R230A	-	0.481433	0.020306		17.0021	R230A Q249A	-	0.668333	0.00845248		17.0021	R230A T253A
17.1687	D39V	-	NA	NA		17.1687	VL4012	-	NA	NA		17.1687	R152A	-	NA	NA		17.1687	R230A	-	NA	NA		17.1687	R250A	-	NA	NA		17.1687	R333A	-	NA	NA		17.1687	F227A R230A	-	0.4811	0.019789		17.1687	R230A Q249A	-	0.665667	0.00868588		17.1687	R230A T253A
17.3354	D39V	-	NA	NA		17.3354	VL4012	-	NA	NA		17.3354	R152A	-	NA	NA		17.3354	R230A	-	NA	NA		17.3354	R250A	-	NA	NA		17.3354	R333A	-	NA	NA		17.3354	F227A R230A	-	0.480833	0.0201237		17.3354	R230A Q249A	-	0.665	0.0092376		17.3354	R230A T253A
17.5021	D39V	-	NA	NA		17.5021	VL4012	-	NA	NA		17.5021	R152A	-	NA	NA		17.5021	R230A	-	NA	NA		17.5021	R250A	-	NA	NA		17.5021	R333A	-	NA	NA		17.5021	F227A R230A	-	0.480667	0.0197113		17.5021	R230A Q249A	-	0.663333	0.00983757		17.5021	R230A T253A
17.6688	D39V	-	NA	NA		17.6688	VL4012	-	NA	NA		17.6688	R152A	-	NA	NA		17.6688	R230A	-	NA	NA		17.6688	R250A	-	NA	NA		17.6688	R333A	-	NA	NA		17.6688	F227A R230A	-	0.480833	0.0198874		17.6688	R230A Q249A	-	0.664	0.00986577		17.6688	R230A T253A
17.8355	D39V	-	NA	NA		17.8355	VL4012	-	NA	NA		17.8355	R152A	-	NA	NA		17.8355	R230A	-	NA	NA		17.8355	R250A	-	NA	NA		17.8355	R333A	-	NA	NA		17.8355	F227A R230A	-	0.479767	0.0200553		17.8355	R230A Q249A	-	0.662667	0.0106823		17.8355	R230A T253A
18.0022	D39V	-	NA	NA		18.0022	VL4012	-	NA	NA		18.0022	R152A	-	NA	NA		18.0022	R230A	-	NA	NA		18.0022	R250A	-	NA	NA		18.0022	R333A	-	NA	NA		18.0022	F227A R230A	-	0.4802	0.0200816		18.0022	R230A Q249A	-	0.661333	0.0106823		18.0022	R230A T253A
18.1689	D39V	-	NA	NA		18.1689	VL4012	-	NA	NA		18.1689	R152A	-	NA	NA		18.1689	R230A	-	NA	NA		18.1689	R250A	-	NA	NA		18.1689	R333A	-	NA	NA		18.1689	F227A R230A	-	0.479	0.0200327		18.1689	R230A Q249A	-	0.660667	0.0107134		18.1689	R230A T253A
18.3356	D39V	-	NA	NA		18.3356	VL4012	-	NA	NA		18.3356	R152A	-	NA	NA		18.3356	R230A	-	NA	NA		18.3356	R250A	-	NA	NA		18.3356	R333A	-	NA	NA		18.3356	F227A R230A	-	0.4786	0.0196292		18.3356	R230A Q249A	-	0.66	0.0115902		18.3356	R230A T253A
18.5023	D39V	-	NA	NA		18.5023	VL4012	-	NA	NA		18.5023	R152A	-	NA	NA		18.5023	R230A	-	NA	NA		18.5023	R250A	-	NA	NA		18.5023	R333A	-	NA	NA		18.5023	F227A R230A	-	0.477967	0.0198116		18.5023	R230A Q249A	-	0.659333	0.0107134		18.5023	R230A T253A
18.6689	D39V	-	NA	NA		18.6689	VL4012	-	NA	NA		18.6689	R152A	-	NA	NA		18.6689	R230A	-	NA	NA		18.6689	R250A	-	NA	NA		18.6689	R333A	-	NA	NA		18.6689	F227A R230A	-	0.477933	0.0199567		18.6689	R230A Q249A	-	0.659	0.0113578		18.6689	R230A T253A
18.8356	D39V	-	NA	NA		18.8356	VL4012	-	NA	NA		18.8356	R152A	-	NA	NA		18.8356	R230A	-	NA	NA		18.8356	R250A	-	NA	NA		18.8356	R333A	-	NA	NA		18.8356	F227A R230A	-	0.4765	0.0200001		18.8356	R230A Q249A	-	0.658667	0.0110955		18.8356	R230A T253A
19.0023	D39V	-	NA	NA		19.0023	VL4012	-	NA	NA		19.0023	R152A	-	NA	NA		19.0023	R230A	-	NA	NA		19.0023	R250A	-	NA	NA		19.0023	R333A	-	NA	NA		19.0023	F227A R230A	-	0.475733	0.0199378		19.0023	R230A Q249A	-	0.656333	0.0117804		19.0023	R230A T253A
19.169	D39V	-	NA	NA		19.169	VL4012	-	NA	NA		19.169	R152A	-	NA	NA		19.169	R230A	-	NA	NA		19.169	R250A	-	NA	NA		19.169	R333A	-	NA	NA		19.169	F227A R230A	-	0.474233	0.0200853		19.169	R230A Q249A	-	0.657	0.0109697		19.169	R230A T253A
19.3357	D39V	-	NA	NA		19.3357	VL4012	-	NA	NA		19.3357	R152A	-	NA	NA		19.3357	R230A	-	NA	NA		19.3357	R250A	-	NA	NA		19.3357	R333A	-	NA	NA		19.3357	F227A R230A	-	0.473633	0.0203236		19.3357	R230A Q249A	-	0.656	0.0116762		19.3357	R230A T253A
19.5024	D39V	-	NA	NA		19.5024	VL4012	-	NA	NA		19.5024	R152A	-	NA	NA		19.5024	R230A	-	NA	NA		19.5024	R250A	-	NA	NA		19.5024	R333A	-	NA	NA		19.5024	F227A R230A	-	0.4725	0.0201674		19.5024	R230A Q249A	-	0.656	0.0117898		19.5024	R230A T253A
19.6691	D39V	-	NA	NA		19.6691	VL4012	-	NA	NA		19.6691	R152A	-	NA	NA		19.6691	R230A	-	NA	NA		19.6691	R250A	-	NA	NA		19.6691	R333A	-	NA	NA		19.6691	F227A R230A	-	0.470667	0.0200594		19.6691	R230A Q249A	-	0.656	0.0123423		19.6691	R230A T253A
19.8358	D39V	-	NA	NA		19.8358	VL4012	-	NA	NA		19.8358	R152A	-	NA	NA		19.8358	R230A	-	NA	NA		19.8358	R250A	-	NA	NA		19.8358	R333A	-	NA	NA		19.8358	F227A R230A	-	0.468867	0.0200491		19.8358	R230A Q249A	-	0.655333	0.0134205		19.8358	R230A T253A
20.0024	D39V	-	NA	NA		20.0024	VL4012	-	NA	NA		20.0024	R152A	-	NA	NA		20.0024	R230A	-	NA	NA		20.0024	R250A	-	NA	NA		20.0024	R333A	-	NA	NA		20.0024	F227A R230A	-	0.466967	0.020288		20.0024	R230A Q249A	-	0.654	0.0152753		20.0024	R230A T253A
0	D39V	aTc 50ng/ml	0.0016	0.000204938		0	VL4012	aTc 50ng/ml	0.00139444	9.62e-05		0	R152A	aTc 50ng/ml	0.00141666	0.000119491		0	R230A	aTc 50ng/ml	0.00145	0.000131021		0	R250A	aTc 50ng/ml	0.00128334	6.54e-05		0	R333A	aTc 50ng/ml	0.0031	0.000838649		0	F227A R230A	aTc 50ng/ml	0.00373333	0.00273333		0	R230A Q249A	aTc 50ng/ml	0.00133333	0.000333333		0	R230A T253A
0.166694	D39V	aTc 50ng/ml	0.00113333	4.22e-05		0.166694	VL4012	aTc 50ng/ml	0.00131111	0.000136934		0.166694	R152A	aTc 50ng/ml	0.00111666	5.43e-05		0.166694	R230A	aTc 50ng/ml	0.00116667	5.58e-05		0.166694	R250A	aTc 50ng/ml	0.00105	3.42e-05		0.166694	R333A	aTc 50ng/ml	0.00263334	0.00153442		0.166694	F227A R230A	aTc 50ng/ml	0.00496667	0.00112151		0.166694	R230A Q249A	aTc 50ng/ml	0.00133333	0.000333333		0.166694	R230A T253A
0.333389	D39V	aTc 50ng/ml	0.00105	5e-05		0.333389	VL4012	aTc 50ng/ml	0.00116111	5.37e-05		0.333389	R152A	aTc 50ng/ml	0.00105	3.42e-05		0.333389	R230A	aTc 50ng/ml	0.00106667	4.94e-05		0.333389	R250A	aTc 50ng/ml	0.00105	2.24e-05		0.333389	R333A	aTc 50ng/ml	0.00116667	0.000120187		0.333389	F227A R230A	aTc 50ng/ml	0.00396667	0.00161898		0.333389	R230A Q249A	aTc 50ng/ml	0.001	0		0.333389	R230A T253A
0.500056	D39V	aTc 50ng/ml	0.00121667	6.01e-05		0.500056	VL4012	aTc 50ng/ml	0.00121667	8.01e-05		0.500056	R152A	aTc 50ng/ml	0.00133333	3.33e-05		0.500056	R230A	aTc 50ng/ml	0.00136666	7.6e-05		0.500056	R250A	aTc 50ng/ml	0.0014	5.16e-05		0.500056	R333A	aTc 50ng/ml	0.001	0		0.500056	F227A R230A	aTc 50ng/ml	0.00206667	0.000669162		0.500056	R230A Q249A	aTc 50ng/ml	0.00166667	0.000333333		0.500056	R230A T253A
0.66675	D39V	aTc 50ng/ml	0.00155	0.000102469		0.66675	VL4012	aTc 50ng/ml	0.0016	0.000144168		0.66675	R152A	aTc 50ng/ml	0.00166667	9.55e-05		0.66675	R230A	aTc 50ng/ml	0.00183333	7.15e-05		0.66675	R250A	aTc 50ng/ml	0.00163333	6.67e-05		0.66675	R333A	aTc 50ng/ml	0.00196667	0.000768838		0.66675	F227A R230A	aTc 50ng/ml	0.00186667	0.000666667		0.66675	R230A Q249A	aTc 50ng/ml	0.00166667	0.000333333		0.66675	R230A T253A
0.833444	D39V	aTc 50ng/ml	0.00203333	0.000145296		0.833444	VL4012	aTc 50ng/ml	0.00197222	0.00016346		0.833444	R152A	aTc 50ng/ml	0.00226667	0.00024037		0.833444	R230A	aTc 50ng/ml	0.00261666	0.000142399		0.833444	R250A	aTc 50ng/ml	0.0022	0.0001291		0.833444	R333A	aTc 50ng/ml	0.0034	0.00160416		0.833444	F227A R230A	aTc 50ng/ml	0.0019	0.000503323		0.833444	R230A Q249A	aTc 50ng/ml	0.00166667	0.000333333		0.833444	R230A T253A
1.00014	D39V	aTc 50ng/ml	0.00258333	0.000149256		1.00014	VL4012	aTc 50ng/ml	0.00248889	0.000202095		1.00014	R152A	aTc 50ng/ml	0.003	0.000420317		1.00014	R230A	aTc 50ng/ml	0.0034	0.000236643		1.00014	R250A	aTc 50ng/ml	0.00288333	0.000213568		1.00014	R333A	aTc 50ng/ml	0.00433333	0.00188355		1.00014	F227A R230A	aTc 50ng/ml	0.00196667	0.000611918		1.00014	R230A Q249A	aTc 50ng/ml	0.002	0		1.00014	R230A T253A
1.16681	D39V	aTc 50ng/ml	0.00355	0.000253968		1.16681	VL4012	aTc 50ng/ml	0.0033	0.000285144		1.16681	R152A	aTc 50ng/ml	0.00401667	0.000567695		1.16681	R230A	aTc 50ng/ml	0.00476667	0.00037918		1.16681	R250A	aTc 50ng/ml	0.00388333	0.000232975		1.16681	R333A	aTc 50ng/ml	0.00626667	0.00296723		1.16681	F227A R230A	aTc 50ng/ml	0.0022	0.000608278		1.16681	R230A Q249A	aTc 50ng/ml	0.00233333	0.000333333		1.16681	R230A T253A
1.3335	D39V	aTc 50ng/ml	0.00488333	0.000338049		1.3335	VL4012	aTc 50ng/ml	0.00427222	0.000387198		1.3335	R152A	aTc 50ng/ml	0.00558333	0.000820331		1.3335	R230A	aTc 50ng/ml	0.00641667	0.000463621		1.3335	R250A	aTc 50ng/ml	0.00526667	0.000333333		1.3335	R333A	aTc 50ng/ml	0.0066	0.00210317		1.3335	F227A R230A	aTc 50ng/ml	0.0023	0.000723417		1.3335	R230A Q249A	aTc 50ng/ml	0.00266667	0.000333333		1.3335	R230A T253A
1.50019	D39V	aTc 50ng/ml	0.0062	0.0004115		1.50019	VL4012	aTc 50ng/ml	0.00538889	0.000466379		1.50019	R152A	aTc 50ng/ml	0.00721666	0.00108763		1.50019	R230A	aTc 50ng/ml	0.00848333	0.000674496		1.50019	R250A	aTc 50ng/ml	0.0069	0.00041231		1.50019	R333A	aTc 50ng/ml	0.0075	0.00135277		1.50019	F227A R230A	aTc 50ng/ml	0.0028	0.000808291		1.50019	R230A Q249A	aTc 50ng/ml	0.003	0		1.50019	R230A T253A
1.66689	D39V	aTc 50ng/ml	0.00786667	0.000434101		1.66689	VL4012	aTc 50ng/ml	0.00713889	0.000646465		1.66689	R152A	aTc 50ng/ml	0.00981667	0.00167281		1.66689	R230A	aTc 50ng/ml	0.011	0.000897403		1.66689	R250A	aTc 50ng/ml	0.00916667	0.000645325		1.66689	R333A	aTc 50ng/ml	0.0094	0.00117898		1.66689	F227A R230A	aTc 50ng/ml	0.00326667	0.000811036		1.66689	R230A Q249A	aTc 50ng/ml	0.00366667	0.000333333		1.66689	R230A T253A
1.83356	D39V	aTc 50ng/ml	0.0106	0.000607727		1.83356	VL4012	aTc 50ng/ml	0.00916111	0.000831376		1.83356	R152A	aTc 50ng/ml	0.01265	0.00202908		1.83356	R230A	aTc 50ng/ml	0.0140667	0.00116581		1.83356	R250A	aTc 50ng/ml	0.0116833	0.000830026		1.83356	R333A	aTc 50ng/ml	0.0115667	0.00104775		1.83356	F227A R230A	aTc 50ng/ml	0.00386667	0.000811034		1.83356	R230A Q249A	aTc 50ng/ml	0.004	0		1.83356	R230A T253A
2.00025	D39V	aTc 50ng/ml	0.0138833	0.000742704		2.00025	VL4012	aTc 50ng/ml	0.0117778	0.00104555		2.00025	R152A	aTc 50ng/ml	0.01665	0.00285829		2.00025	R230A	aTc 50ng/ml	0.0178833	0.00154627		2.00025	R250A	aTc 50ng/ml	0.0153333	0.00102978		2.00025	R333A	aTc 50ng/ml	0.0138333	0.000536447		2.00025	F227A R230A	aTc 50ng/ml	0.00463333	0.000856999		2.00025	R230A Q249A	aTc 50ng/ml	0.005	0		2.00025	R230A T253A
2.16694	D39V	aTc 50ng/ml	0.0177833	0.000995461		2.16694	VL4012	aTc 50ng/ml	0.0152778	0.00142461		2.16694	R152A	aTc 50ng/ml	0.0219167	0.00389739		2.16694	R230A	aTc 50ng/ml	0.0226	0.00200183		2.16694	R250A	aTc 50ng/ml	0.0197667	0.00148519		2.16694	R333A	aTc 50ng/ml	0.0182333	0.000731056		2.16694	F227A R230A	aTc 50ng/ml	0.0056	0.000984885		2.16694	R230A Q249A	aTc 50ng/ml	0.00566667	0.000333333		2.16694	R230A T253A
2.33364	D39V	aTc 50ng/ml	0.02355	0.00132256		2.33364	VL4012	aTc 50ng/ml	0.0196889	0.00183041		2.33364	R152A	aTc 50ng/ml	0.02885	0.00522314		2.33364	R230A	aTc 50ng/ml	0.0289833	0.00234015		2.33364	R250A	aTc 50ng/ml	0.0254167	0.00200456		2.33364	R333A	aTc 50ng/ml	0.0224333	0.00111405		2.33364	F227A R230A	aTc 50ng/ml	0.00683333	0.00109138		2.33364	R230A Q249A	aTc 50ng/ml	0.00666667	0.000333333		2.33364	R230A T253A
2.50031	D39V	aTc 50ng/ml	0.0304167	0.00165759		2.50031	VL4012	aTc 50ng/ml	0.02555	0.00245848		2.50031	R152A	aTc 50ng/ml	0.0373333	0.00706223		2.50031	R230A	aTc 50ng/ml	0.0364833	0.00275456		2.50031	R250A	aTc 50ng/ml	0.0331167	0.00244628		2.50031	R333A	aTc 50ng/ml	0.0287	0.00170098		2.50031	F227A R230A	aTc 50ng/ml	0.00843334	0.00114649		2.50031	R230A Q249A	aTc 50ng/ml	0.00833333	0.000333333		2.50031	R230A T253A
2.667	D39V	aTc 50ng/ml	0.03995	0.00217711		2.667	VL4012	aTc 50ng/ml	0.0332167	0.00317421		2.667	R152A	aTc 50ng/ml	0.04895	0.00906325		2.667	R230A	aTc 50ng/ml	0.0468333	0.00373396		2.667	R250A	aTc 50ng/ml	0.0426167	0.00301943		2.667	R333A	aTc 50ng/ml	0.0368	0.00223383		2.667	F227A R230A	aTc 50ng/ml	0.0103	0.00126623		2.667	R230A Q249A	aTc 50ng/ml	0.00966667	0.000333333		2.667	R230A T253A
2.83369	D39V	aTc 50ng/ml	0.05215	0.00287016		2.83369	VL4012	aTc 50ng/ml	0.0429389	0.00412731		2.83369	R152A	aTc 50ng/ml	0.06425	0.01191		2.83369	R230A	aTc 50ng/ml	0.0589833	0.00427866		2.83369	R250A	aTc 50ng/ml	0.0554833	0.00422314		2.83369	R333A	aTc 50ng/ml	0.0477	0.00284312		2.83369	F227A R230A	aTc 50ng/ml	0.0131333	0.00127845		2.83369	R230A Q249A	aTc 50ng/ml	0.0113333	0.000333333		2.83369	R230A T253A
3.00039	D39V	aTc 50ng/ml	0.0674833	0.0033709		3.00039	VL4012	aTc 50ng/ml	0.0556778	0.005379		3.00039	R152A	aTc 50ng/ml	0.0821667	0.015193		3.00039	R230A	aTc 50ng/ml	0.0761333	0.00560224		3.00039	R250A	aTc 50ng/ml	0.0734167	0.00477838		3.00039	R333A	aTc 50ng/ml	0.0602333	0.00341679		3.00039	F227A R230A	aTc 50ng/ml	0.0159333	0.00171691		3.00039	R230A Q249A	aTc 50ng/ml	0.0133333	0.000333333		3.00039	R230A T253A
3.16706	D39V	aTc 50ng/ml	0.0868667	0.00433164		3.16706	VL4012	aTc 50ng/ml	0.0719722	0.00701793		3.16706	R152A	aTc 50ng/ml	0.104967	0.0200051		3.16706	R230A	aTc 50ng/ml	0.0943333	0.00631684		3.16706	R250A	aTc 50ng/ml	0.092	0.00497507		3.16706	R333A	aTc 50ng/ml	0.0769	0.00365103		3.16706	F227A R230A	aTc 50ng/ml	0.0197333	0.00217358		3.16706	R230A Q249A	aTc 50ng/ml	0.0146667	0.000666667		3.16706	R230A T253A
3.33375	D39V	aTc 50ng/ml	0.112683	0.00575711		3.33375	VL4012	aTc 50ng/ml	0.0929556	0.0092056		3.33375	R152A	aTc 50ng/ml	0.137067	0.0254023		3.33375	R230A	aTc 50ng/ml	0.115267	0.00683031		3.33375	R250A	aTc 50ng/ml	0.117883	0.00599152		3.33375	R333A	aTc 50ng/ml	0.0986333	0.00423491		3.33375	F227A R230A	aTc 50ng/ml	0.0248333	0.00287595		3.33375	R230A Q249A	aTc 50ng/ml	0.0173333	0.000881917		3.33375	R230A T253A
3.50044	D39V	aTc 50ng/ml	0.14615	0.00697724		3.50044	VL4012	aTc 50ng/ml	0.117417	0.0113958		3.50044	R152A	aTc 50ng/ml	0.163933	0.0291456		3.50044	R230A	aTc 50ng/ml	0.13505	0.00540683		3.50044	R250A	aTc 50ng/ml	0.14395	0.00713357		3.50044	R333A	aTc 50ng/ml	0.125433	0.00538836		3.50044	F227A R230A	aTc 50ng/ml	0.0307333	0.00337458		3.50044	R230A Q249A	aTc 50ng/ml	0.02	0.00057735		3.50044	R230A T253A
3.66711	D39V	aTc 50ng/ml	0.178483	0.00659027		3.66711	VL4012	aTc 50ng/ml	0.147194	0.0134088		3.66711	R152A	aTc 50ng/ml	0.2002	0.0336944		3.66711	R230A	aTc 50ng/ml	0.159983	0.00665715		3.66711	R250A	aTc 50ng/ml	0.1737	0.00880019		3.66711	R333A	aTc 50ng/ml	0.157467	0.00699389		3.66711	F227A R230A	aTc 50ng/ml	0.0385	0.00461302		3.66711	R230A Q249A	aTc 50ng/ml	0.0226667	0.000881917		3.66711	R230A T253A
3.83381	D39V	aTc 50ng/ml	0.21645	0.00744136		3.83381	VL4012	aTc 50ng/ml	0.181406	0.0154097		3.83381	R152A	aTc 50ng/ml	0.238233	0.0392176		3.83381	R230A	aTc 50ng/ml	0.196083	0.00767304		3.83381	R250A	aTc 50ng/ml	0.210517	0.010271		3.83381	R333A	aTc 50ng/ml	0.1899	0.00866545		3.83381	F227A R230A	aTc 50ng/ml	0.0475	0.00660909		3.83381	R230A Q249A	aTc 50ng/ml	0.0266667	0.000666667		3.83381	R230A T253A
4.0005	D39V	aTc 50ng/ml	0.2541	0.00764827		4.0005	VL4012	aTc 50ng/ml	0.218767	0.0178732		4.0005	R152A	aTc 50ng/ml	0.283433	0.0451984		4.0005	R230A	aTc 50ng/ml	0.238967	0.00790205		4.0005	R250A	aTc 50ng/ml	0.260067	0.0206349		4.0005	R333A	aTc 50ng/ml	0.226467	0.00997035		4.0005	F227A R230A	aTc 50ng/ml	0.0594333	0.00808009		4.0005	R230A Q249A	aTc 50ng/ml	0.029	0.00057735		4.0005	R230A T253A
4.16719	D39V	aTc 50ng/ml	0.298133	0.00817576		4.16719	VL4012	aTc 50ng/ml	0.260744	0.0202976		4.16719	R152A	aTc 50ng/ml	0.338767	0.0525863		4.16719	R230A	aTc 50ng/ml	0.2849	0.00729205		4.16719	R250A	aTc 50ng/ml	0.298267	0.0179623		4.16719	R333A	aTc 50ng/ml	0.273133	0.015448		4.16719	F227A R230A	aTc 50ng/ml	0.0726667	0.0101414		4.16719	R230A Q249A	aTc 50ng/ml	0.0313333	0.000666667		4.16719	R230A T253A
4.33386	D39V	aTc 50ng/ml	0.34165	0.0079962		4.33386	VL4012	aTc 50ng/ml	0.305639	0.0234073		4.33386	R152A	aTc 50ng/ml	0.39955	0.0595645		4.33386	R230A	aTc 50ng/ml	0.33995	0.0103297		4.33386	R250A	aTc 50ng/ml	0.344167	0.0245115		4.33386	R333A	aTc 50ng/ml	0.323833	0.0170381		4.33386	F227A R230A	aTc 50ng/ml	0.0891333	0.0108722		4.33386	R230A Q249A	aTc 50ng/ml	0.035	0.001		4.33386	R230A T253A
4.50056	D39V	aTc 50ng/ml	0.403167	0.0118788		4.50056	VL4012	aTc 50ng/ml	0.356856	0.0266393		4.50056	R152A	aTc 50ng/ml	0.434717	0.0555389		4.50056	R230A	aTc 50ng/ml	0.3718	0.0172362		4.50056	R250A	aTc 50ng/ml	0.365167	0.031267		4.50056	R333A	aTc 50ng/ml	0.3902	0.0216484		4.50056	F227A R230A	aTc 50ng/ml	0.107433	0.0108691		4.50056	R230A Q249A	aTc 50ng/ml	0.0393333	0.000881917		4.50056	R230A T253A
4.66725	D39V	aTc 50ng/ml	0.475467	0.0121804		4.66725	VL4012	aTc 50ng/ml	0.405028	0.0257978		4.66725	R152A	aTc 50ng/ml	0.458367	0.0457089		4.66725	R230A	aTc 50ng/ml	0.407317	0.0168936		4.66725	R250A	aTc 50ng/ml	0.382133	0.0368747		4.66725	R333A	aTc 50ng/ml	0.468167	0.0285688		4.66725	F227A R230A	aTc 50ng/ml	0.1296	0.014585		4.66725	R230A Q249A	aTc 50ng/ml	0.0423333	0.000881917		4.66725	R230A T253A
4.83392	D39V	aTc 50ng/ml	0.505783	0.00762065		4.83392	VL4012	aTc 50ng/ml	0.455978	0.0229085		4.83392	R152A	aTc 50ng/ml	0.488	0.033705		4.83392	R230A	aTc 50ng/ml	0.44095	0.0223873		4.83392	R250A	aTc 50ng/ml	0.475167	0.0265215		4.83392	R333A	aTc 50ng/ml	0.5045	0.0256829		4.83392	F227A R230A	aTc 50ng/ml	0.153033	0.0142709		4.83392	R230A Q249A	aTc 50ng/ml	0.0453333	0.00145297		4.83392	R230A T253A
5.00061	D39V	aTc 50ng/ml	0.506967	0.00601519		5.00061	VL4012	aTc 50ng/ml	0.489889	0.0203384		5.00061	R152A	aTc 50ng/ml	0.51195	0.0231569		5.00061	R230A	aTc 50ng/ml	0.467883	0.0188371		5.00061	R250A	aTc 50ng/ml	0.4857	0.0194678		5.00061	R333A	aTc 50ng/ml	0.5043	0.0248065		5.00061	F227A R230A	aTc 50ng/ml	0.165167	0.0169502		5.00061	R230A Q249A	aTc 50ng/ml	0.0506667	0.000881917		5.00061	R230A T253A
5.16731	D39V	aTc 50ng/ml	0.511133	0.00528366		5.16731	VL4012	aTc 50ng/ml	0.504356	0.0168559		5.16731	R152A	aTc 50ng/ml	0.517833	0.0197087		5.16731	R230A	aTc 50ng/ml	0.49615	0.0110945		5.16731	R250A	aTc 50ng/ml	0.4948	0.0171778		5.16731	R333A	aTc 50ng/ml	0.5033	0.0263067		5.16731	F227A R230A	aTc 50ng/ml	0.185933	0.013691		5.16731	R230A Q249A	aTc 50ng/ml	0.055	0.00152753		5.16731	R230A T253A
5.334	D39V	aTc 50ng/ml	0.51545	0.00473355		5.334	VL4012	aTc 50ng/ml	0.517217	0.012463		5.334	R152A	aTc 50ng/ml	0.520783	0.0175037		5.334	R230A	aTc 50ng/ml	0.502	0.00927445		5.334	R250A	aTc 50ng/ml	0.494433	0.0148646		5.334	R333A	aTc 50ng/ml	0.5033	0.0252809		5.334	F227A R230A	aTc 50ng/ml	0.238167	0.0318824		5.334	R230A Q249A	aTc 50ng/ml	0.0586667	0.000881917		5.334	R230A T253A
5.50067	D39V	aTc 50ng/ml	0.5216	0.00384049		5.50067	VL4012	aTc 50ng/ml	0.521017	0.0111337		5.50067	R152A	aTc 50ng/ml	0.5209	0.0168365		5.50067	R230A	aTc 50ng/ml	0.504183	0.00838727		5.50067	R250A	aTc 50ng/ml	0.496667	0.0146795		5.50067	R333A	aTc 50ng/ml	0.501167	0.0246168		5.50067	F227A R230A	aTc 50ng/ml	0.2627	0.0142787		5.50067	R230A Q249A	aTc 50ng/ml	0.0613333	0.00120185		5.50067	R230A T253A
5.66736	D39V	aTc 50ng/ml	0.527167	0.00355571		5.66736	VL4012	aTc 50ng/ml	0.525406	0.00964055		5.66736	R152A	aTc 50ng/ml	0.520983	0.0153823		5.66736	R230A	aTc 50ng/ml	0.503283	0.00802137		5.66736	R250A	aTc 50ng/ml	0.497	0.0136719		5.66736	R333A	aTc 50ng/ml	0.501433	0.0238254		5.66736	F227A R230A	aTc 50ng/ml	0.2936	0.0120462		5.66736	R230A Q249A	aTc 50ng/ml	0.0656667	0.00176383		5.66736	R230A T253A
5.83406	D39V	aTc 50ng/ml	0.529483	0.0037685		5.83406	VL4012	aTc 50ng/ml	0.527311	0.00857584		5.83406	R152A	aTc 50ng/ml	0.52075	0.0150515		5.83406	R230A	aTc 50ng/ml	0.502717	0.00857816		5.83406	R250A	aTc 50ng/ml	0.4976	0.0128225		5.83406	R333A	aTc 50ng/ml	0.501167	0.0233849		5.83406	F227A R230A	aTc 50ng/ml	0.341267	0.0115074		5.83406	R230A Q249A	aTc 50ng/ml	0.0693333	0.00120185		5.83406	R230A T253A
6.00075	D39V	aTc 50ng/ml	0.5332	0.00347458		6.00075	VL4012	aTc 50ng/ml	0.529906	0.00823055		6.00075	R152A	aTc 50ng/ml	0.519083	0.0133896		6.00075	R230A	aTc 50ng/ml	0.503033	0.00804851		6.00075	R250A	aTc 50ng/ml	0.49765	0.0122406		6.00075	R333A	aTc 50ng/ml	0.500033	0.0228966		6.00075	F227A R230A	aTc 50ng/ml	0.385633	0.0162531		6.00075	R230A Q249A	aTc 50ng/ml	0.072	0.00057735		6.00075	R230A T253A
6.16742	D39V	aTc 50ng/ml	0.533983	0.00322371		6.16742	VL4012	aTc 50ng/ml	0.530594	0.00790439		6.16742	R152A	aTc 50ng/ml	0.518783	0.0131535		6.16742	R230A	aTc 50ng/ml	0.504917	0.00760673		6.16742	R250A	aTc 50ng/ml	0.497783	0.0111354		6.16742	R333A	aTc 50ng/ml	0.500033	0.0230912		6.16742	F227A R230A	aTc 50ng/ml	0.433633	0.0186773		6.16742	R230A Q249A	aTc 50ng/ml	0.0756667	0.000881917		6.16742	R230A T253A
6.33411	D39V	aTc 50ng/ml	0.536083	0.00343215		6.33411	VL4012	aTc 50ng/ml	0.531772	0.00775469		6.33411	R152A	aTc 50ng/ml	0.51855	0.0131331		6.33411	R230A	aTc 50ng/ml	0.504083	0.00768498		6.33411	R250A	aTc 50ng/ml	0.496633	0.01105		6.33411	R333A	aTc 50ng/ml	0.499433	0.0223324		6.33411	F227A R230A	aTc 50ng/ml	0.474233	0.0175348		6.33411	R230A Q249A	aTc 50ng/ml	0.0776667	0.000333333		6.33411	R230A T253A
6.50081	D39V	aTc 50ng/ml	0.535233	0.00327309		6.50081	VL4012	aTc 50ng/ml	0.532578	0.00764086		6.50081	R152A	aTc 50ng/ml	0.517133	0.012281		6.50081	R230A	aTc 50ng/ml	0.50215	0.00784444		6.50081	R250A	aTc 50ng/ml	0.494767	0.010415		6.50081	R333A	aTc 50ng/ml	0.4984	0.0213157		6.50081	F227A R230A	aTc 50ng/ml	0.517733	0.0181746		6.50081	R230A Q249A	aTc 50ng/ml	0.0763333	0.000881917		6.50081	R230A T253A
6.66747	D39V	aTc 50ng/ml	0.536033	0.00342088		6.66747	VL4012	aTc 50ng/ml	0.5335	0.00788222		6.66747	R152A	aTc 50ng/ml	0.51705	0.0121446		6.66747	R230A	aTc 50ng/ml	0.5039	0.00746311		6.66747	R250A	aTc 50ng/ml	0.493717	0.0101022		6.66747	R333A	aTc 50ng/ml	0.4976	0.021877		6.66747	F227A R230A	aTc 50ng/ml	0.5539	0.0185284		6.66747	R230A Q249A	aTc 50ng/ml	0.0746667	0.00133333		6.66747	R230A T253A
6.83417	D39V	aTc 50ng/ml	0.535033	0.00338759		6.83417	VL4012	aTc 50ng/ml	0.534217	0.0080699		6.83417	R152A	aTc 50ng/ml	0.51615	0.0112914		6.83417	R230A	aTc 50ng/ml	0.50265	0.00745059		6.83417	R250A	aTc 50ng/ml	0.494583	0.0101299		6.83417	R333A	aTc 50ng/ml	0.4987	0.0234045		6.83417	F227A R230A	aTc 50ng/ml	0.588733	0.0192373		6.83417	R230A Q249A	aTc 50ng/ml	0.0706667	0.000333333		6.83417	R230A T253A
7.00086	D39V	aTc 50ng/ml	0.535433	0.00340526		7.00086	VL4012	aTc 50ng/ml	0.534817	0.00845784		7.00086	R152A	aTc 50ng/ml	0.515267	0.0113315		7.00086	R230A	aTc 50ng/ml	0.501283	0.00768381		7.00086	R250A	aTc 50ng/ml	0.492617	0.00977362		7.00086	R333A	aTc 50ng/ml	0.497433	0.0226688		7.00086	F227A R230A	aTc 50ng/ml	0.6205	0.0196505		7.00086	R230A Q249A	aTc 50ng/ml	0.0643333	0.000881917		7.00086	R230A T253A
7.16756	D39V	aTc 50ng/ml	0.534517	0.00388153		7.16756	VL4012	aTc 50ng/ml	0.534628	0.00870317		7.16756	R152A	aTc 50ng/ml	0.514383	0.0113052		7.16756	R230A	aTc 50ng/ml	0.501533	0.00763722		7.16756	R250A	aTc 50ng/ml	0.49195	0.00944291		7.16756	R333A	aTc 50ng/ml	0.496333	0.0232682		7.16756	F227A R230A	aTc 50ng/ml	0.6465	0.0196092		7.16756	R230A Q249A	aTc 50ng/ml	0.058	0.00152753		7.16756	R230A T253A
7.33422	D39V	aTc 50ng/ml	0.533533	0.00408498		7.33422	VL4012	aTc 50ng/ml	0.535483	0.00899025		7.33422	R152A	aTc 50ng/ml	0.512983	0.01148		7.33422	R230A	aTc 50ng/ml	0.50145	0.00729501		7.33422	R250A	aTc 50ng/ml	0.491767	0.00929048		7.33422	R333A	aTc 50ng/ml	0.495667	0.0226199		7.33422	F227A R230A	aTc 50ng/ml	0.662667	0.0193704		7.33422	R230A Q249A	aTc 50ng/ml	0.0476667	0.0024037		7.33422	R230A T253A
7.50092	D39V	aTc 50ng/ml	0.533333	0.00464734		7.50092	VL4012	aTc 50ng/ml	0.535433	0.00919954		7.50092	R152A	aTc 50ng/ml	0.513883	0.0114532		7.50092	R230A	aTc 50ng/ml	0.50165	0.00705798		7.50092	R250A	aTc 50ng/ml	0.489533	0.0091125		7.50092	R333A	aTc 50ng/ml	0.495267	0.0233753		7.50092	F227A R230A	aTc 50ng/ml	0.670567	0.0188565		7.50092	R230A Q249A	aTc 50ng/ml	0.0343333	0.00328295		7.50092	R230A T253A
7.66761	D39V	aTc 50ng/ml	0.530967	0.00392315		7.66761	VL4012	aTc 50ng/ml	0.535478	0.00945001		7.66761	R152A	aTc 50ng/ml	0.5136	0.0118246		7.66761	R230A	aTc 50ng/ml	0.4997	0.00725797		7.66761	R250A	aTc 50ng/ml	0.488817	0.00911004		7.66761	R333A	aTc 50ng/ml	0.496333	0.0233759		7.66761	F227A R230A	aTc 50ng/ml	0.667767	0.0204026		7.66761	R230A Q249A	aTc 50ng/ml	0.0263333	0.00176383		7.66761	R230A T253A
7.83428	D39V	aTc 50ng/ml	0.5313	0.00458425		7.83428	VL4012	aTc 50ng/ml	0.536994	0.00961218		7.83428	R152A	aTc 50ng/ml	0.512983	0.0114603		7.83428	R230A	aTc 50ng/ml	0.49905	0.00701278		7.83428	R250A	aTc 50ng/ml	0.4868	0.00891441		7.83428	R333A	aTc 50ng/ml	0.496333	0.0238384		7.83428	F227A R230A	aTc 50ng/ml	0.671667	0.0187227		7.83428	R230A Q249A	aTc 50ng/ml	0.0213333	0.00120185		7.83428	R230A T253A
8.00097	D39V	aTc 50ng/ml	0.530567	0.00444632		8.00097	VL4012	aTc 50ng/ml	0.5369	0.00982448		8.00097	R152A	aTc 50ng/ml	0.51105	0.0109633		8.00097	R230A	aTc 50ng/ml	0.497717	0.00723447		8.00097	R250A	aTc 50ng/ml	0.488267	0.00947631		8.00097	R333A	aTc 50ng/ml	0.497833	0.0235653		8.00097	F227A R230A	aTc 50ng/ml	0.6723	0.0170171		8.00097	R230A Q249A	aTc 50ng/ml	0.019	0.0011547		8.00097	R230A T253A
8.16767	D39V	aTc 50ng/ml	0.530567	0.00469913		8.16767	VL4012	aTc 50ng/ml	0.536756	0.0101481		8.16767	R152A	aTc 50ng/ml	0.5103	0.0111098		8.16767	R230A	aTc 50ng/ml	0.49775	0.00715945		8.16767	R250A	aTc 50ng/ml	0.4851	0.00866037		8.16767	R333A	aTc 50ng/ml	0.496067	0.0232516		8.16767	F227A R230A	aTc 50ng/ml	0.672433	0.0171567		8.16767	R230A Q249A	aTc 50ng/ml	0.0176667	0.00145297		8.16767	R230A T253A
8.33436	D39V	aTc 50ng/ml	0.530567	0.00517949		8.33436	VL4012	aTc 50ng/ml	0.537317	0.010299		8.33436	R152A	aTc 50ng/ml	0.510767	0.0117725		8.33436	R230A	aTc 50ng/ml	0.496117	0.00707425		8.33436	R250A	aTc 50ng/ml	0.485017	0.00886722		8.33436	R333A	aTc 50ng/ml	0.495567	0.0229789		8.33436	F227A R230A	aTc 50ng/ml	0.671433	0.01605		8.33436	R230A Q249A	aTc 50ng/ml	0.0193333	0.00218581		8.33436	R230A T253A
8.50103	D39V	aTc 50ng/ml	0.529867	0.00493225		8.50103	VL4012	aTc 50ng/ml	0.538139	0.010342		8.50103	R152A	aTc 50ng/ml	0.511	0.0118386		8.50103	R230A	aTc 50ng/ml	0.49555	0.00728408		8.50103	R250A	aTc 50ng/ml	0.484	0.00899915		8.50103	R333A	aTc 50ng/ml	0.4962	0.0230652		8.50103	F227A R230A	aTc 50ng/ml	0.669367	0.0168232		8.50103	R230A Q249A	aTc 50ng/ml	0.0206667	0.0024037		8.50103	R230A T253A
8.66772	D39V	aTc 50ng/ml	0.5291	0.00546193		8.66772	VL4012	aTc 50ng/ml	0.538033	0.0106074		8.66772	R152A	aTc 50ng/ml	0.508967	0.0114482		8.66772	R230A	aTc 50ng/ml	0.494333	0.00676104		8.66772	R250A	aTc 50ng/ml	0.481517	0.00875707		8.66772	R333A	aTc 50ng/ml	0.496567	0.0232405		8.66772	F227A R230A	aTc 50ng/ml	0.667267	0.017326		8.66772	R230A Q249A	aTc 50ng/ml	0.0213333	0.00272845		8.66772	R230A T253A
8.83442	D39V	aTc 50ng/ml	0.529217	0.00484282		8.83442	VL4012	aTc 50ng/ml	0.538778	0.0106694		8.83442	R152A	aTc 50ng/ml	0.508	0.01145		8.83442	R230A	aTc 50ng/ml	0.493267	0.00679478		8.83442	R250A	aTc 50ng/ml	0.479733	0.00822487		8.83442	R333A	aTc 50ng/ml	0.4972	0.0235335		8.83442	F227A R230A	aTc 50ng/ml	0.6642	0.0177376		8.83442	R230A Q249A	aTc 50ng/ml	0.0233333	0.00218581		8.83442	R230A T253A
9.00111	D39V	aTc 50ng/ml	0.528333	0.00491777		9.00111	VL4012	aTc 50ng/ml	0.538289	0.0109284		9.00111	R152A	aTc 50ng/ml	0.508983	0.0114319		9.00111	R230A	aTc 50ng/ml	0.49135	0.00727148		9.00111	R250A	aTc 50ng/ml	0.478883	0.00848668		9.00111	R333A	aTc 50ng/ml	0.496167	0.0234336		9.00111	F227A R230A	aTc 50ng/ml	0.6617	0.0171429		9.00111	R230A Q249A	aTc 50ng/ml	0.026	0.00305505		9.00111	R230A T253A
9.16778	D39V	aTc 50ng/ml	0.5281	0.00539234		9.16778	VL4012	aTc 50ng/ml	0.539539	0.0109584		9.16778	R152A	aTc 50ng/ml	0.5077	0.0110845		9.16778	R230A	aTc 50ng/ml	0.490817	0.00726175		9.16778	R250A	aTc 50ng/ml	0.477717	0.00847386		9.16778	R333A	aTc 50ng/ml	0.496267	0.0235858		9.16778	F227A R230A	aTc 50ng/ml	0.6589	0.0170392		9.16778	R230A Q249A	aTc 50ng/ml	0.0276667	0.002848		9.16778	R230A T253A
9.33447	D39V	aTc 50ng/ml	0.528067	0.00528833		9.33447	VL4012	aTc 50ng/ml	0.539111	0.0111553		9.33447	R152A	aTc 50ng/ml	0.507233	0.0117001		9.33447	R230A	aTc 50ng/ml	0.49055	0.00708419		9.33447	R250A	aTc 50ng/ml	0.475633	0.00813801		9.33447	R333A	aTc 50ng/ml	0.495933	0.0236144		9.33447	F227A R230A	aTc 50ng/ml	0.655767	0.0168587		9.33447	R230A Q249A	aTc 50ng/ml	0.0306667	0.00409607		9.33447	R230A T253A
9.50117	D39V	aTc 50ng/ml	0.527333	0.00541065		9.50117	VL4012	aTc 50ng/ml	0.538828	0.0112045		9.50117	R152A	aTc 50ng/ml	0.50695	0.0121473		9.50117	R230A	aTc 50ng/ml	0.489567	0.00695095		9.50117	R250A	aTc 50ng/ml	0.474767	0.00862128		9.50117	R333A	aTc 50ng/ml	0.495833	0.0234859		9.50117	F227A R230A	aTc 50ng/ml	0.652433	0.0165278		9.50117	R230A Q249A	aTc 50ng/ml	0.0336667	0.00466667		9.50117	R230A T253A
9.66783	D39V	aTc 50ng/ml	0.527117	0.00570294		9.66783	VL4012	aTc 50ng/ml	0.539067	0.0111547		9.66783	R152A	aTc 50ng/ml	0.50735	0.0121214		9.66783	R230A	aTc 50ng/ml	0.4881	0.00692016		9.66783	R250A	aTc 50ng/ml	0.473483	0.00876962		9.66783	R333A	aTc 50ng/ml	0.496433	0.0239395		9.66783	F227A R230A	aTc 50ng/ml	0.648467	0.0170962		9.66783	R230A Q249A	aTc 50ng/ml	0.036	0.00493288		9.66783	R230A T253A
9.83453	D39V	aTc 50ng/ml	0.527383	0.00511497		9.83453	VL4012	aTc 50ng/ml	0.539872	0.0114251		9.83453	R152A	aTc 50ng/ml	0.506617	0.0120828		9.83453	R230A	aTc 50ng/ml	0.487117	0.00724626		9.83453	R250A	aTc 50ng/ml	0.472533	0.00911697		9.83453	R333A	aTc 50ng/ml	0.495367	0.0236791		9.83453	F227A R230A	aTc 50ng/ml	0.644633	0.0163259		9.83453	R230A Q249A	aTc 50ng/ml	0.0376667	0.00606447		9.83453	R230A T253A
10.0012	D39V	aTc 50ng/ml	0.527067	0.00582533		10.0012	VL4012	aTc 50ng/ml	0.540239	0.0114573		10.0012	R152A	aTc 50ng/ml	0.506633	0.0123611		10.0012	R230A	aTc 50ng/ml	0.486717	0.00737073		10.0012	R250A	aTc 50ng/ml	0.470533	0.00899521		10.0012	R333A	aTc 50ng/ml	0.4949	0.0232504		10.0012	F227A R230A	aTc 50ng/ml	0.6425	0.0159502		10.0012	R230A Q249A	aTc 50ng/ml	0.039	0.00635085		10.0012	R230A T253A
10.1679	D39V	aTc 50ng/ml	0.5242	0.00510294		10.1679	VL4012	aTc 50ng/ml	0.540328	0.0116291		10.1679	R152A	aTc 50ng/ml	0.504283	0.0114011		10.1679	R230A	aTc 50ng/ml	0.48485	0.00716579		10.1679	R250A	aTc 50ng/ml	0.468817	0.00944674		10.1679	R333A	aTc 50ng/ml	0.496467	0.0241719		10.1679	F227A R230A	aTc 50ng/ml	0.6378	0.0155001		10.1679	R230A Q249A	aTc 50ng/ml	0.041	0.00781025		10.1679	R230A T253A
10.3346	D39V	aTc 50ng/ml	0.52465	0.00546478		10.3346	VL4012	aTc 50ng/ml	0.5398	0.0116083		10.3346	R152A	aTc 50ng/ml	0.504433	0.0120781		10.3346	R230A	aTc 50ng/ml	0.48435	0.00752847		10.3346	R250A	aTc 50ng/ml	0.467533	0.00976411		10.3346	R333A	aTc 50ng/ml	0.494633	0.0239395		10.3346	F227A R230A	aTc 50ng/ml	0.636	0.0144514		10.3346	R230A Q249A	aTc 50ng/ml	0.0443333	0.00895048		10.3346	R230A T253A
10.5013	D39V	aTc 50ng/ml	0.525017	0.00559729		10.5013	VL4012	aTc 50ng/ml	0.540594	0.0117042		10.5013	R152A	aTc 50ng/ml	0.504583	0.0126458		10.5013	R230A	aTc 50ng/ml	0.483033	0.00737359		10.5013	R250A	aTc 50ng/ml	0.4658	0.0104371		10.5013	R333A	aTc 50ng/ml	0.494833	0.0246837		10.5013	F227A R230A	aTc 50ng/ml	0.632933	0.0134192		10.5013	R230A Q249A	aTc 50ng/ml	0.047	0.010116		10.5013	R230A T253A
10.668	D39V	aTc 50ng/ml	0.524	0.0056799		10.668	VL4012	aTc 50ng/ml	0.540122	0.0116959		10.668	R152A	aTc 50ng/ml	0.50355	0.0125397		10.668	R230A	aTc 50ng/ml	0.48165	0.00772074		10.668	R250A	aTc 50ng/ml	0.463317	0.0102506		10.668	R333A	aTc 50ng/ml	0.494533	0.0243032		10.668	F227A R230A	aTc 50ng/ml	0.629733	0.0130668		10.668	R230A Q249A	aTc 50ng/ml	0.0506667	0.0115518		10.668	R230A T253A
10.8347	D39V	aTc 50ng/ml	0.522733	0.00534158		10.8347	VL4012	aTc 50ng/ml	0.539878	0.0117905		10.8347	R152A	aTc 50ng/ml	0.504033	0.0132283		10.8347	R230A	aTc 50ng/ml	0.4805	0.00766107		10.8347	R250A	aTc 50ng/ml	0.4617	0.0109181		10.8347	R333A	aTc 50ng/ml	0.4944	0.0238728		10.8347	F227A R230A	aTc 50ng/ml	0.625767	0.0118988		10.8347	R230A Q249A	aTc 50ng/ml	0.0536667	0.0127061		10.8347	R230A T253A
11.0013	D39V	aTc 50ng/ml	0.523283	0.00577797		11.0013	VL4012	aTc 50ng/ml	0.540267	0.0117298		11.0013	R152A	aTc 50ng/ml	0.502817	0.0129354		11.0013	R230A	aTc 50ng/ml	0.479033	0.00812878		11.0013	R250A	aTc 50ng/ml	0.459	0.0115216		11.0013	R333A	aTc 50ng/ml	0.493867	0.0243382		11.0013	F227A R230A	aTc 50ng/ml	0.622533	0.0110864		11.0013	R230A Q249A	aTc 50ng/ml	0.056	0.0138924		11.0013	R230A T253A
11.168	D39V	aTc 50ng/ml	0.521117	0.00538687		11.168	VL4012	aTc 50ng/ml	0.539567	0.0118208		11.168	R152A	aTc 50ng/ml	0.502183	0.0132196		11.168	R230A	aTc 50ng/ml	0.47735	0.00808533		11.168	R250A	aTc 50ng/ml	0.456783	0.0114839		11.168	R333A	aTc 50ng/ml	0.492333	0.0241698		11.168	F227A R230A	aTc 50ng/ml	0.6194	0.00982446		11.168	R230A Q249A	aTc 50ng/ml	0.059	0.0147309		11.168	R230A T253A
11.3347	D39V	aTc 50ng/ml	0.5202	0.00583964		11.3347	VL4012	aTc 50ng/ml	0.539383	0.0119335		11.3347	R152A	aTc 50ng/ml	0.501283	0.0129152		11.3347	R230A	aTc 50ng/ml	0.475883	0.00823543		11.3347	R250A	aTc 50ng/ml	0.454033	0.0119788		11.3347	R333A	aTc 50ng/ml	0.492533	0.0251934		11.3347	F227A R230A	aTc 50ng/ml	0.615067	0.00882729		11.3347	R230A Q249A	aTc 50ng/ml	0.062	0.015308		11.3347	R230A T253A
11.5014	D39V	aTc 50ng/ml	0.5199	0.00596596		11.5014	VL4012	aTc 50ng/ml	0.539333	0.0118851		11.5014	R152A	aTc 50ng/ml	0.5002	0.0132244		11.5014	R230A	aTc 50ng/ml	0.474667	0.00842732		11.5014	R250A	aTc 50ng/ml	0.4515	0.0122375		11.5014	R333A	aTc 50ng/ml	0.492833	0.0244366		11.5014	F227A R230A	aTc 50ng/ml	0.611	0.00766224		11.5014	R230A Q249A	aTc 50ng/ml	0.0646667	0.0161795		11.5014	R230A T253A
11.6681	D39V	aTc 50ng/ml	0.5202	0.00618838		11.6681	VL4012	aTc 50ng/ml	0.538911	0.0120622		11.6681	R152A	aTc 50ng/ml	0.499517	0.0141433		11.6681	R230A	aTc 50ng/ml	0.472233	0.00859638		11.6681	R250A	aTc 50ng/ml	0.447767	0.0127631		11.6681	R333A	aTc 50ng/ml	0.491533	0.0245238		11.6681	F227A R230A	aTc 50ng/ml	0.607567	0.00698006		11.6681	R230A Q249A	aTc 50ng/ml	0.0666667	0.0170326		11.6681	R230A T253A
11.8348	D39V	aTc 50ng/ml	0.51955	0.00589134		11.8348	VL4012	aTc 50ng/ml	0.538894	0.0121047		11.8348	R152A	aTc 50ng/ml	0.499833	0.0145494		11.8348	R230A	aTc 50ng/ml	0.469817	0.00892888		11.8348	R250A	aTc 50ng/ml	0.4448	0.0133794		11.8348	R333A	aTc 50ng/ml	0.491267	0.0246274		11.8348	F227A R230A	aTc 50ng/ml	0.603967	0.00621673		11.8348	R230A Q249A	aTc 50ng/ml	0.0696667	0.01761		11.8348	R230A T253A
12.0015	D39V	aTc 50ng/ml	0.518883	0.00599574		12.0015	VL4012	aTc 50ng/ml	0.538256	0.0121761		12.0015	R152A	aTc 50ng/ml	0.498567	0.0146767		12.0015	R230A	aTc 50ng/ml	0.467983	0.00914518		12.0015	R250A	aTc 50ng/ml	0.442167	0.0145096		12.0015	R333A	aTc 50ng/ml	0.4913	0.024597		12.0015	F227A R230A	aTc 50ng/ml	0.6003	0.00554287		12.0015	R230A Q249A	aTc 50ng/ml	0.072	0.0184752		12.0015	R230A T253A
12.1681	D39V	aTc 50ng/ml	0.517417	0.00549275		12.1681	VL4012	aTc 50ng/ml	0.538033	0.0121404		12.1681	R152A	aTc 50ng/ml	0.497717	0.0151757		12.1681	R230A	aTc 50ng/ml	0.465383	0.00959008		12.1681	R250A	aTc 50ng/ml	0.43855	0.0150689		12.1681	R333A	aTc 50ng/ml	0.490033	0.0249339		12.1681	F227A R230A	aTc 50ng/ml	0.592767	0.00380103		12.1681	R230A Q249A	aTc 50ng/ml	0.0746667	0.0190555		12.1681	R230A T253A
12.3348	D39V	aTc 50ng/ml	0.5182	0.00587611		12.3348	VL4012	aTc 50ng/ml	0.537594	0.0122043		12.3348	R152A	aTc 50ng/ml	0.495783	0.0145565		12.3348	R230A	aTc 50ng/ml	0.462483	0.0100872		12.3348	R250A	aTc 50ng/ml	0.4343	0.0156568		12.3348	R333A	aTc 50ng/ml	0.489	0.0240729		12.3348	F227A R230A	aTc 50ng/ml	0.585533	0.00205373		12.3348	R230A Q249A	aTc 50ng/ml	0.0773333	0.0190555		12.3348	R230A T253A
12.5015	D39V	aTc 50ng/ml	0.518	0.00616917		12.5015	VL4012	aTc 50ng/ml	0.536461	0.012298		12.5015	R152A	aTc 50ng/ml	0.495267	0.0152138		12.5015	R230A	aTc 50ng/ml	0.4597	0.0106786		12.5015	R250A	aTc 50ng/ml	0.430183	0.0165242		12.5015	R333A	aTc 50ng/ml	0.488167	0.023787		12.5015	F227A R230A	aTc 50ng/ml	0.576467	0.00124141		12.5015	R230A Q249A	aTc 50ng/ml	0.0803333	0.0196327		12.5015	R230A T253A
12.6682	D39V	aTc 50ng/ml	0.5168	0.00574897		12.6682	VL4012	aTc 50ng/ml	0.535906	0.0124644		12.6682	R152A	aTc 50ng/ml	0.49425	0.0157218		12.6682	R230A	aTc 50ng/ml	0.456067	0.0114846		12.6682	R250A	aTc 50ng/ml	0.426117	0.017506		12.6682	R333A	aTc 50ng/ml	0.4884	0.0248345		12.6682	F227A R230A	aTc 50ng/ml	0.564933	0.00122383		12.6682	R230A Q249A	aTc 50ng/ml	0.0826667	0.0196412		12.6682	R230A T253A
12.8349	D39V	aTc 50ng/ml	0.515717	0.0053772		12.8349	VL4012	aTc 50ng/ml	0.534494	0.0125539		12.8349	R152A	aTc 50ng/ml	0.493083	0.0162372		12.8349	R230A	aTc 50ng/ml	0.45205	0.0123664		12.8349	R250A	aTc 50ng/ml	0.4214	0.0186005		12.8349	R333A	aTc 50ng/ml	0.487267	0.0242229		12.8349	F227A R230A	aTc 50ng/ml	0.551733	0.00303663		12.8349	R230A Q249A	aTc 50ng/ml	0.086	0.0193477		12.8349	R230A T253A
13.0016	D39V	aTc 50ng/ml	0.515233	0.00500431		13.0016	VL4012	aTc 50ng/ml	0.534156	0.0125648		13.0016	R152A	aTc 50ng/ml	0.4924	0.0164959		13.0016	R230A	aTc 50ng/ml	0.447633	0.0132941		13.0016	R250A	aTc 50ng/ml	0.41665	0.0197328		13.0016	R333A	aTc 50ng/ml	0.488433	0.0253888		13.0016	F227A R230A	aTc 50ng/ml	0.5346	0.0044287		13.0016	R230A Q249A	aTc 50ng/ml	0.09	0.0190788		13.0016	R230A T253A
13.1683	D39V	aTc 50ng/ml	0.514183	0.0048954		13.1683	VL4012	aTc 50ng/ml	0.532972	0.0126706		13.1683	R152A	aTc 50ng/ml	0.490517	0.0168245		13.1683	R230A	aTc 50ng/ml	0.442667	0.0145117		13.1683	R250A	aTc 50ng/ml	0.411133	0.0203993		13.1683	R333A	aTc 50ng/ml	0.4871	0.0253528		13.1683	F227A R230A	aTc 50ng/ml	0.517567	0.006846		13.1683	R230A Q249A	aTc 50ng/ml	0.0943333	0.0177044		13.1683	R230A T253A
13.3349	D39V	aTc 50ng/ml	0.5136	0.00512471		13.3349	VL4012	aTc 50ng/ml	0.532744	0.0127075		13.3349	R152A	aTc 50ng/ml	0.4889	0.0174282		13.3349	R230A	aTc 50ng/ml	0.436717	0.0155402		13.3349	R250A	aTc 50ng/ml	0.405317	0.0214782		13.3349	R333A	aTc 50ng/ml	0.486467	0.0248237		13.3349	F227A R230A	aTc 50ng/ml	0.4995	0.0087069		13.3349	R230A Q249A	aTc 50ng/ml	0.0996667	0.0156773		13.3349	R230A T253A
13.5016	D39V	aTc 50ng/ml	0.512283	0.00540144		13.5016	VL4012	aTc 50ng/ml	0.532683	0.0128243		13.5016	R152A	aTc 50ng/ml	0.487633	0.01778		13.5016	R230A	aTc 50ng/ml	0.430633	0.016945		13.5016	R250A	aTc 50ng/ml	0.39945	0.0228539		13.5016	R333A	aTc 50ng/ml	0.485367	0.0246014		13.5016	F227A R230A	aTc 50ng/ml	0.480867	0.0109937		13.5016	R230A Q249A	aTc 50ng/ml	0.107667	0.0133708		13.5016	R230A T253A
13.6683	D39V	aTc 50ng/ml	0.512133	0.00448781		13.6683	VL4012	aTc 50ng/ml	0.531928	0.0126808		13.6683	R152A	aTc 50ng/ml	0.486167	0.0180496		13.6683	R230A	aTc 50ng/ml	0.423833	0.0184285		13.6683	R250A	aTc 50ng/ml	0.392933	0.0242416		13.6683	R333A	aTc 50ng/ml	0.484967	0.0246362		13.6683	F227A R230A	aTc 50ng/ml	0.462667	0.0120911		13.6683	R230A Q249A	aTc 50ng/ml	0.119667	0.0124544		13.6683	R230A T253A
13.835	D39V	aTc 50ng/ml	0.510767	0.00432371		13.835	VL4012	aTc 50ng/ml	0.531661	0.0127023		13.835	R152A	aTc 50ng/ml	0.4836	0.0186275		13.835	R230A	aTc 50ng/ml	0.417283	0.0196477		13.835	R250A	aTc 50ng/ml	0.384817	0.0253791		13.835	R333A	aTc 50ng/ml	0.485067	0.0252243		13.835	F227A R230A	aTc 50ng/ml	0.4475	0.0131935		13.835	R230A Q249A	aTc 50ng/ml	0.147333	0.0259829		13.835	R230A T253A
14.0017	D39V	aTc 50ng/ml	0.51015	0.00433672		14.0017	VL4012	aTc 50ng/ml	0.531239	0.0128432		14.0017	R152A	aTc 50ng/ml	0.481167	0.019396		14.0017	R230A	aTc 50ng/ml	0.408733	0.0209857		14.0017	R250A	aTc 50ng/ml	0.376267	0.0270406		14.0017	R333A	aTc 50ng/ml	0.482667	0.024239		14.0017	F227A R230A	aTc 50ng/ml	0.4317	0.0137001		14.0017	R230A Q249A	aTc 50ng/ml	0.188667	0.0571732		14.0017	R230A T253A
14.1684	D39V	aTc 50ng/ml	0.5092	0.00415042		14.1684	VL4012	aTc 50ng/ml	0.530839	0.0127817		14.1684	R152A	aTc 50ng/ml	0.47965	0.020364		14.1684	R230A	aTc 50ng/ml	0.398633	0.0224258		14.1684	R250A	aTc 50ng/ml	0.366683	0.0282183		14.1684	R333A	aTc 50ng/ml	0.483633	0.0248691		14.1684	F227A R230A	aTc 50ng/ml	0.419133	0.0142592		14.1684	R230A Q249A	aTc 50ng/ml	0.235333	0.0905176		14.1684	R230A T253A
14.3351	D39V	aTc 50ng/ml	0.508783	0.00414772		14.3351	VL4012	aTc 50ng/ml	0.530167	0.0129692		14.3351	R152A	aTc 50ng/ml	0.477467	0.0215263		14.3351	R230A	aTc 50ng/ml	0.38705	0.0237539		14.3351	R250A	aTc 50ng/ml	0.356333	0.0296678		14.3351	R333A	aTc 50ng/ml	0.483633	0.0246907		14.3351	F227A R230A	aTc 50ng/ml	0.408267	0.0142606		14.3351	R230A Q249A	aTc 50ng/ml	0.265333	0.103267		14.3351	R230A T253A
14.5017	D39V	aTc 50ng/ml	0.5074	0.00361119		14.5017	VL4012	aTc 50ng/ml	0.529894	0.0129796		14.5017	R152A	aTc 50ng/ml	0.4746	0.0225533		14.5017	R230A	aTc 50ng/ml	0.373733	0.0249388		14.5017	R250A	aTc 50ng/ml	0.344983	0.0308921		14.5017	R333A	aTc 50ng/ml	0.482267	0.0242181		14.5017	F227A R230A	aTc 50ng/ml	0.401133	0.0141214		14.5017	R230A Q249A	aTc 50ng/ml	0.285	0.10574		14.5017	R230A T253A
14.6684	D39V	aTc 50ng/ml	0.507233	0.00373744		14.6684	VL4012	aTc 50ng/ml	0.529056	0.0131018		14.6684	R152A	aTc 50ng/ml	0.470917	0.0234491		14.6684	R230A	aTc 50ng/ml	0.36	0.0262505		14.6684	R250A	aTc 50ng/ml	0.3334	0.0317784		14.6684	R333A	aTc 50ng/ml	0.482367	0.0242402		14.6684	F227A R230A	aTc 50ng/ml	0.3928	0.0124808		14.6684	R230A Q249A	aTc 50ng/ml	0.312333	0.109059		14.6684	R230A T253A
14.8351	D39V	aTc 50ng/ml	0.505983	0.00320608		14.8351	VL4012	aTc 50ng/ml	0.528467	0.0130142		14.8351	R152A	aTc 50ng/ml	0.4681	0.0252394		14.8351	R230A	aTc 50ng/ml	0.346017	0.0268956		14.8351	R250A	aTc 50ng/ml	0.3225	0.0326796		14.8351	R333A	aTc 50ng/ml	0.482933	0.0239593		14.8351	F227A R230A	aTc 50ng/ml	0.3862	0.0122659		14.8351	R230A Q249A	aTc 50ng/ml	0.338	0.106579		14.8351	R230A T253A
15.0018	D39V	aTc 50ng/ml	0.5056	0.00309344		15.0018	VL4012	aTc 50ng/ml	0.528433	0.0130483		15.0018	R152A	aTc 50ng/ml	0.463167	0.0268558		15.0018	R230A	aTc 50ng/ml	0.332433	0.0274633		15.0018	R250A	aTc 50ng/ml	0.311933	0.0332399		15.0018	R333A	aTc 50ng/ml	0.483767	0.025018		15.0018	F227A R230A	aTc 50ng/ml	0.381033	0.0120146		15.0018	R230A Q249A	aTc 50ng/ml	0.369333	0.101071		15.0018	R230A T253A
15.1685	D39V	aTc 50ng/ml	0.504833	0.00289179		15.1685	VL4012	aTc 50ng/ml	0.527789	0.0131509		15.1685	R152A	aTc 50ng/ml	0.458167	0.0286999		15.1685	R230A	aTc 50ng/ml	0.31985	0.0276055		15.1685	R250A	aTc 50ng/ml	0.30195	0.0333456		15.1685	R333A	aTc 50ng/ml	0.483067	0.0249882		15.1685	F227A R230A	aTc 50ng/ml	0.375233	0.0118648		15.1685	R230A Q249A	aTc 50ng/ml	0.405	0.0916206		15.1685	R230A T253A
15.3352	D39V	aTc 50ng/ml	0.50395	0.00309589		15.3352	VL4012	aTc 50ng/ml	0.526633	0.0132511		15.3352	R152A	aTc 50ng/ml	0.452133	0.0309756		15.3352	R230A	aTc 50ng/ml	0.30655	0.0271938		15.3352	R250A	aTc 50ng/ml	0.29155	0.033386		15.3352	R333A	aTc 50ng/ml	0.482633	0.0251061		15.3352	F227A R230A	aTc 50ng/ml	0.3707	0.0111787		15.3352	R230A Q249A	aTc 50ng/ml	0.436667	0.0720008		15.3352	R230A T253A
15.5019	D39V	aTc 50ng/ml	0.5028	0.00327608		15.5019	VL4012	aTc 50ng/ml	0.526178	0.0132735		15.5019	R152A	aTc 50ng/ml	0.445917	0.0334787		15.5019	R230A	aTc 50ng/ml	0.292517	0.0253476		15.5019	R250A	aTc 50ng/ml	0.2799	0.0318973		15.5019	R333A	aTc 50ng/ml	0.482567	0.0244167		15.5019	F227A R230A	aTc 50ng/ml	0.3651	0.0109089		15.5019	R230A Q249A	aTc 50ng/ml	0.457333	0.0491031		15.5019	R230A T253A
15.6686	D39V	aTc 50ng/ml	0.502267	0.00274453		15.6686	VL4012	aTc 50ng/ml	0.526267	0.0133025		15.6686	R152A	aTc 50ng/ml	0.436933	0.0357956		15.6686	R230A	aTc 50ng/ml	0.277617	0.0227413		15.6686	R250A	aTc 50ng/ml	0.268417	0.0303779		15.6686	R333A	aTc 50ng/ml	0.481833	0.0245477		15.6686	F227A R230A	aTc 50ng/ml	0.359433	0.0119122		15.6686	R230A Q249A	aTc 50ng/ml	0.484	0.0286182		15.6686	R230A T253A
15.8353	D39V	aTc 50ng/ml	0.501717	0.00239157		15.8353	VL4012	aTc 50ng/ml	0.525422	0.0132583		15.8353	R152A	aTc 50ng/ml	0.429667	0.0386575		15.8353	R230A	aTc 50ng/ml	0.263117	0.0198806		15.8353	R250A	aTc 50ng/ml	0.256883	0.0283867		15.8353	R333A	aTc 50ng/ml	0.481967	0.0245992		15.8353	F227A R230A	aTc 50ng/ml	0.354533	0.0118556		15.8353	R230A Q249A	aTc 50ng/ml	0.494333	0.0159618		15.8353	R230A T253A
16.0019	D39V	aTc 50ng/ml	NA	NA		16.0019	VL4012	aTc 50ng/ml	NA	NA		16.0019	R152A	aTc 50ng/ml	NA	NA		16.0019	R230A	aTc 50ng/ml	NA	NA		16.0019	R250A	aTc 50ng/ml	NA	NA		16.0019	R333A	aTc 50ng/ml	NA	NA		16.0019	F227A R230A	aTc 50ng/ml	0.3491	0.0126623		16.0019	R230A Q249A	aTc 50ng/ml	0.504	0.00929157		16.0019	R230A T253A
16.1686	D39V	aTc 50ng/ml	NA	NA		16.1686	VL4012	aTc 50ng/ml	NA	NA		16.1686	R152A	aTc 50ng/ml	NA	NA		16.1686	R230A	aTc 50ng/ml	NA	NA		16.1686	R250A	aTc 50ng/ml	NA	NA		16.1686	R333A	aTc 50ng/ml	NA	NA		16.1686	F227A R230A	aTc 50ng/ml	0.343333	0.0129185		16.1686	R230A Q249A	aTc 50ng/ml	0.507333	0.012441		16.1686	R230A T253A
16.3353	D39V	aTc 50ng/ml	NA	NA		16.3353	VL4012	aTc 50ng/ml	NA	NA		16.3353	R152A	aTc 50ng/ml	NA	NA		16.3353	R230A	aTc 50ng/ml	NA	NA		16.3353	R250A	aTc 50ng/ml	NA	NA		16.3353	R333A	aTc 50ng/ml	NA	NA		16.3353	F227A R230A	aTc 50ng/ml	0.337533	0.0133864		16.3353	R230A Q249A	aTc 50ng/ml	0.514333	0.0185502		16.3353	R230A T253A
16.502	D39V	aTc 50ng/ml	NA	NA		16.502	VL4012	aTc 50ng/ml	NA	NA		16.502	R152A	aTc 50ng/ml	NA	NA		16.502	R230A	aTc 50ng/ml	NA	NA		16.502	R250A	aTc 50ng/ml	NA	NA		16.502	R333A	aTc 50ng/ml	NA	NA		16.502	F227A R230A	aTc 50ng/ml	0.331967	0.0138469		16.502	R230A Q249A	aTc 50ng/ml	0.508333	0.0127192		16.502	R230A T253A
16.6687	D39V	aTc 50ng/ml	NA	NA		16.6687	VL4012	aTc 50ng/ml	NA	NA		16.6687	R152A	aTc 50ng/ml	NA	NA		16.6687	R230A	aTc 50ng/ml	NA	NA		16.6687	R250A	aTc 50ng/ml	NA	NA		16.6687	R333A	aTc 50ng/ml	NA	NA		16.6687	F227A R230A	aTc 50ng/ml	0.326367	0.0142448		16.6687	R230A Q249A	aTc 50ng/ml	0.501667	0.00845248		16.6687	R230A T253A
16.8354	D39V	aTc 50ng/ml	NA	NA		16.8354	VL4012	aTc 50ng/ml	NA	NA		16.8354	R152A	aTc 50ng/ml	NA	NA		16.8354	R230A	aTc 50ng/ml	NA	NA		16.8354	R250A	aTc 50ng/ml	NA	NA		16.8354	R333A	aTc 50ng/ml	NA	NA		16.8354	F227A R230A	aTc 50ng/ml	0.320733	0.0149216		16.8354	R230A Q249A	aTc 50ng/ml	0.498333	0.0074461		16.8354	R230A T253A
17.0021	D39V	aTc 50ng/ml	NA	NA		17.0021	VL4012	aTc 50ng/ml	NA	NA		17.0021	R152A	aTc 50ng/ml	NA	NA		17.0021	R230A	aTc 50ng/ml	NA	NA		17.0021	R250A	aTc 50ng/ml	NA	NA		17.0021	R333A	aTc 50ng/ml	NA	NA		17.0021	F227A R230A	aTc 50ng/ml	0.315267	0.0148689		17.0021	R230A Q249A	aTc 50ng/ml	0.495333	0.00417665		17.0021	R230A T253A
17.1687	D39V	aTc 50ng/ml	NA	NA		17.1687	VL4012	aTc 50ng/ml	NA	NA		17.1687	R152A	aTc 50ng/ml	NA	NA		17.1687	R230A	aTc 50ng/ml	NA	NA		17.1687	R250A	aTc 50ng/ml	NA	NA		17.1687	R333A	aTc 50ng/ml	NA	NA		17.1687	F227A R230A	aTc 50ng/ml	0.309667	0.0158493		17.1687	R230A Q249A	aTc 50ng/ml	0.493	0.00360555		17.1687	R230A T253A
17.3354	D39V	aTc 50ng/ml	NA	NA		17.3354	VL4012	aTc 50ng/ml	NA	NA		17.3354	R152A	aTc 50ng/ml	NA	NA		17.3354	R230A	aTc 50ng/ml	NA	NA		17.3354	R250A	aTc 50ng/ml	NA	NA		17.3354	R333A	aTc 50ng/ml	NA	NA		17.3354	F227A R230A	aTc 50ng/ml	0.3038	0.0162912		17.3354	R230A Q249A	aTc 50ng/ml	0.490667	0.0034801		17.3354	R230A T253A
17.5021	D39V	aTc 50ng/ml	NA	NA		17.5021	VL4012	aTc 50ng/ml	NA	NA		17.5021	R152A	aTc 50ng/ml	NA	NA		17.5021	R230A	aTc 50ng/ml	NA	NA		17.5021	R250A	aTc 50ng/ml	NA	NA		17.5021	R333A	aTc 50ng/ml	NA	NA		17.5021	F227A R230A	aTc 50ng/ml	0.298833	0.0167312		17.5021	R230A Q249A	aTc 50ng/ml	0.490667	0.00328295		17.5021	R230A T253A
17.6688	D39V	aTc 50ng/ml	NA	NA		17.6688	VL4012	aTc 50ng/ml	NA	NA		17.6688	R152A	aTc 50ng/ml	NA	NA		17.6688	R230A	aTc 50ng/ml	NA	NA		17.6688	R250A	aTc 50ng/ml	NA	NA		17.6688	R333A	aTc 50ng/ml	NA	NA		17.6688	F227A R230A	aTc 50ng/ml	0.2928	0.017084		17.6688	R230A Q249A	aTc 50ng/ml	0.488333	0.00352767		17.6688	R230A T253A
17.8355	D39V	aTc 50ng/ml	NA	NA		17.8355	VL4012	aTc 50ng/ml	NA	NA		17.8355	R152A	aTc 50ng/ml	NA	NA		17.8355	R230A	aTc 50ng/ml	NA	NA		17.8355	R250A	aTc 50ng/ml	NA	NA		17.8355	R333A	aTc 50ng/ml	NA	NA		17.8355	F227A R230A	aTc 50ng/ml	0.286667	0.0172481		17.8355	R230A Q249A	aTc 50ng/ml	0.488667	0.00491031		17.8355	R230A T253A
18.0022	D39V	aTc 50ng/ml	NA	NA		18.0022	VL4012	aTc 50ng/ml	NA	NA		18.0022	R152A	aTc 50ng/ml	NA	NA		18.0022	R230A	aTc 50ng/ml	NA	NA		18.0022	R250A	aTc 50ng/ml	NA	NA		18.0022	R333A	aTc 50ng/ml	NA	NA		18.0022	F227A R230A	aTc 50ng/ml	0.281067	0.018025		18.0022	R230A Q249A	aTc 50ng/ml	0.485333	0.00491031		18.0022	R230A T253A
18.1689	D39V	aTc 50ng/ml	NA	NA		18.1689	VL4012	aTc 50ng/ml	NA	NA		18.1689	R152A	aTc 50ng/ml	NA	NA		18.1689	R230A	aTc 50ng/ml	NA	NA		18.1689	R250A	aTc 50ng/ml	NA	NA		18.1689	R333A	aTc 50ng/ml	NA	NA		18.1689	F227A R230A	aTc 50ng/ml	0.2753	0.0185462		18.1689	R230A Q249A	aTc 50ng/ml	0.484333	0.00578312		18.1689	R230A T253A
18.3356	D39V	aTc 50ng/ml	NA	NA		18.3356	VL4012	aTc 50ng/ml	NA	NA		18.3356	R152A	aTc 50ng/ml	NA	NA		18.3356	R230A	aTc 50ng/ml	NA	NA		18.3356	R250A	aTc 50ng/ml	NA	NA		18.3356	R333A	aTc 50ng/ml	NA	NA		18.3356	F227A R230A	aTc 50ng/ml	0.270533	0.0191174		18.3356	R230A Q249A	aTc 50ng/ml	0.483667	0.00638575		18.3356	R230A T253A
18.5023	D39V	aTc 50ng/ml	NA	NA		18.5023	VL4012	aTc 50ng/ml	NA	NA		18.5023	R152A	aTc 50ng/ml	NA	NA		18.5023	R230A	aTc 50ng/ml	NA	NA		18.5023	R250A	aTc 50ng/ml	NA	NA		18.5023	R333A	aTc 50ng/ml	NA	NA		18.5023	F227A R230A	aTc 50ng/ml	0.264933	0.0193341		18.5023	R230A Q249A	aTc 50ng/ml	0.484333	0.00775314		18.5023	R230A T253A
18.6689	D39V	aTc 50ng/ml	NA	NA		18.6689	VL4012	aTc 50ng/ml	NA	NA		18.6689	R152A	aTc 50ng/ml	NA	NA		18.6689	R230A	aTc 50ng/ml	NA	NA		18.6689	R250A	aTc 50ng/ml	NA	NA		18.6689	R333A	aTc 50ng/ml	NA	NA		18.6689	F227A R230A	aTc 50ng/ml	0.260133	0.019551		18.6689	R230A Q249A	aTc 50ng/ml	0.483	0.00763763		18.6689	R230A T253A
18.8356	D39V	aTc 50ng/ml	NA	NA		18.8356	VL4012	aTc 50ng/ml	NA	NA		18.8356	R152A	aTc 50ng/ml	NA	NA		18.8356	R230A	aTc 50ng/ml	NA	NA		18.8356	R250A	aTc 50ng/ml	NA	NA		18.8356	R333A	aTc 50ng/ml	NA	NA		18.8356	F227A R230A	aTc 50ng/ml	0.2543	0.0197987		18.8356	R230A Q249A	aTc 50ng/ml	0.483333	0.00821246		18.8356	R230A T253A
19.0023	D39V	aTc 50ng/ml	NA	NA		19.0023	VL4012	aTc 50ng/ml	NA	NA		19.0023	R152A	aTc 50ng/ml	NA	NA		19.0023	R230A	aTc 50ng/ml	NA	NA		19.0023	R250A	aTc 50ng/ml	NA	NA		19.0023	R333A	aTc 50ng/ml	NA	NA		19.0023	F227A R230A	aTc 50ng/ml	0.249267	0.0200829		19.0023	R230A Q249A	aTc 50ng/ml	0.482	0.0080829		19.0023	R230A T253A
19.169	D39V	aTc 50ng/ml	NA	NA		19.169	VL4012	aTc 50ng/ml	NA	NA		19.169	R152A	aTc 50ng/ml	NA	NA		19.169	R230A	aTc 50ng/ml	NA	NA		19.169	R250A	aTc 50ng/ml	NA	NA		19.169	R333A	aTc 50ng/ml	NA	NA		19.169	F227A R230A	aTc 50ng/ml	0.243667	0.0202025		19.169	R230A Q249A	aTc 50ng/ml	0.482667	0.00983757		19.169	R230A T253A
19.3357	D39V	aTc 50ng/ml	NA	NA		19.3357	VL4012	aTc 50ng/ml	NA	NA		19.3357	R152A	aTc 50ng/ml	NA	NA		19.3357	R230A	aTc 50ng/ml	NA	NA		19.3357	R250A	aTc 50ng/ml	NA	NA		19.3357	R333A	aTc 50ng/ml	NA	NA		19.3357	F227A R230A	aTc 50ng/ml	0.239267	0.0199401		19.3357	R230A Q249A	aTc 50ng/ml	0.480333	0.00927961		19.3357	R230A T253A
19.5024	D39V	aTc 50ng/ml	NA	NA		19.5024	VL4012	aTc 50ng/ml	NA	NA		19.5024	R152A	aTc 50ng/ml	NA	NA		19.5024	R230A	aTc 50ng/ml	NA	NA		19.5024	R250A	aTc 50ng/ml	NA	NA		19.5024	R333A	aTc 50ng/ml	NA	NA		19.5024	F227A R230A	aTc 50ng/ml	0.234233	0.0201554		19.5024	R230A Q249A	aTc 50ng/ml	0.481	0.010504		19.5024	R230A T253A
19.6691	D39V	aTc 50ng/ml	NA	NA		19.6691	VL4012	aTc 50ng/ml	NA	NA		19.6691	R152A	aTc 50ng/ml	NA	NA		19.6691	R230A	aTc 50ng/ml	NA	NA		19.6691	R250A	aTc 50ng/ml	NA	NA		19.6691	R333A	aTc 50ng/ml	NA	NA		19.6691	F227A R230A	aTc 50ng/ml	0.2296	0.020458		19.6691	R230A Q249A	aTc 50ng/ml	0.480333	0.0101708		19.6691	R230A T253A
19.8358	D39V	aTc 50ng/ml	NA	NA		19.8358	VL4012	aTc 50ng/ml	NA	NA		19.8358	R152A	aTc 50ng/ml	NA	NA		19.8358	R230A	aTc 50ng/ml	NA	NA		19.8358	R250A	aTc 50ng/ml	NA	NA		19.8358	R333A	aTc 50ng/ml	NA	NA		19.8358	F227A R230A	aTc 50ng/ml	0.225167	0.0202126		19.8358	R230A Q249A	aTc 50ng/ml	0.479333	0.0101708		19.8358	R230A T253A
20.0024	D39V	aTc 50ng/ml	NA	NA		20.0024	VL4012	aTc 50ng/ml	NA	NA		20.0024	R152A	aTc 50ng/ml	NA	NA		20.0024	R230A	aTc 50ng/ml	NA	NA		20.0024	R250A	aTc 50ng/ml	NA	NA		20.0024	R333A	aTc 50ng/ml	NA	NA		20.0024	F227A R230A	aTc 50ng/ml	0.2206	0.0199786		20.0024	R230A Q249A	aTc 50ng/ml	0.478667	0.0108679		20.0024	R230A T253A
0	D39V	IPTG 100¬µM	0.00118333	8.72e-05		0	VL4012	IPTG 100¬µM	0.00141667	7.97e-05		0	R152A	IPTG 100¬µM	0.00116667	6.15e-05		0	R230A	IPTG 100¬µM	0.00195	0.000564358		0	R250A	IPTG 100¬µM	0.0014	0.000123828		0	R333A	IPTG 100¬µM	0.00196667	0.000966668		0	F227A R230A	IPTG 100¬µM	0.00416667	0.00104137		0	R230A Q249A	IPTG 100¬µM	0.00133333	0.000333333		0	R230A T253A
0.166694	D39V	IPTG 100¬µM	0.00128333	0.000135196		0.166694	VL4012	IPTG 100¬µM	0.00116111	4.29e-05		0.166694	R152A	IPTG 100¬µM	0.00106667	3.33e-05		0.166694	R230A	IPTG 100¬µM	0.00105	5e-05		0.166694	R250A	IPTG 100¬µM	0.00116667	9.19e-05		0.166694	R333A	IPTG 100¬µM	0.0015	0.000208168		0.166694	F227A R230A	IPTG 100¬µM	0.0042	0.00225462		0.166694	R230A Q249A	IPTG 100¬µM	0.001	0		0.166694	R230A T253A
0.333389	D39V	IPTG 100¬µM	0.00146667	0.000199444		0.333389	VL4012	IPTG 100¬µM	0.00113889	4.93e-05		0.333389	R152A	IPTG 100¬µM	0.00115	0.000114746		0.333389	R230A	IPTG 100¬µM	0.00116667	5.58e-05		0.333389	R250A	IPTG 100¬µM	0.00111667	7.49e-05		0.333389	R333A	IPTG 100¬µM	0.0024	0.000700002		0.333389	F227A R230A	IPTG 100¬µM	0.00193333	0.000470224		0.333389	R230A Q249A	IPTG 100¬µM	0.001	0		0.333389	R230A T253A
0.500056	D39V	IPTG 100¬µM	0.00173333	0.000247208		0.500056	VL4012	IPTG 100¬µM	0.00130556	8.42e-05		0.500056	R152A	IPTG 100¬µM	0.00156667	0.000128236		0.500056	R230A	IPTG 100¬µM	0.00191667	0.000280971		0.500056	R250A	IPTG 100¬µM	0.00146667	8.43e-05		0.500056	R333A	IPTG 100¬µM	0.0055	0.00231589		0.500056	F227A R230A	IPTG 100¬µM	0.00143333	0.000240371		0.500056	R230A Q249A	IPTG 100¬µM	0.001	0		0.500056	R230A T253A
0.66675	D39V	IPTG 100¬µM	0.00218333	0.00027376		0.66675	VL4012	IPTG 100¬µM	0.00165556	0.000102652		0.66675	R152A	IPTG 100¬µM	0.00211667	0.00016816		0.66675	R230A	IPTG 100¬µM	0.0035	0.000721111		0.66675	R250A	IPTG 100¬µM	0.00186667	0.000133334		0.66675	R333A	IPTG 100¬µM	0.00653333	0.0026346		0.66675	F227A R230A	IPTG 100¬µM	0.00123333	8.82e-05		0.66675	R230A Q249A	IPTG 100¬µM	0.001	0		0.66675	R230A T253A
0.833444	D39V	IPTG 100¬µM	0.0027	0.000314113		0.833444	VL4012	IPTG 100¬µM	0.00212778	0.000153565		0.833444	R152A	IPTG 100¬µM	0.0029	0.000287518		0.833444	R230A	IPTG 100¬µM	0.00365	0.000621155		0.833444	R250A	IPTG 100¬µM	0.00261667	0.000181507		0.833444	R333A	IPTG 100¬µM	0.00603333	0.0022281		0.833444	F227A R230A	IPTG 100¬µM	0.00126667	0.000145297		0.833444	R230A Q249A	IPTG 100¬µM	0.00133333	0.000333333		0.833444	R230A T253A
1.00014	D39V	IPTG 100¬µM	0.00351667	0.000339035		1.00014	VL4012	IPTG 100¬µM	0.0027	0.000202113		1.00014	R152A	IPTG 100¬µM	0.00383333	0.000424788		1.00014	R230A	IPTG 100¬µM	0.0044	0.00045753		1.00014	R250A	IPTG 100¬µM	0.00365	0.000261725		1.00014	R333A	IPTG 100¬µM	0.00316667	0.000753509		1.00014	F227A R230A	IPTG 100¬µM	0.0012	0.000152753		1.00014	R230A Q249A	IPTG 100¬µM	0.00133333	0.000333333		1.00014	R230A T253A
1.16681	D39V	IPTG 100¬µM	0.00441667	0.00041906		1.16681	VL4012	IPTG 100¬µM	0.00355	0.000294531		1.16681	R152A	IPTG 100¬µM	0.00538333	0.000625789		1.16681	R230A	IPTG 100¬µM	0.00588333	0.000441525		1.16681	R250A	IPTG 100¬µM	0.0051	0.000333667		1.16681	R333A	IPTG 100¬µM	0.0041	0.000721111		1.16681	F227A R230A	IPTG 100¬µM	0.00193333	0.000296272		1.16681	R230A Q249A	IPTG 100¬µM	0.002	0		1.16681	R230A T253A
1.3335	D39V	IPTG 100¬µM	0.00571667	0.00059015		1.3335	VL4012	IPTG 100¬µM	0.00455	0.000406825		1.3335	R152A	IPTG 100¬µM	0.00718333	0.000871556		1.3335	R230A	IPTG 100¬µM	0.00806667	0.000626986		1.3335	R250A	IPTG 100¬µM	0.00688333	0.000480566		1.3335	R333A	IPTG 100¬µM	0.00556667	0.000731056		1.3335	F227A R230A	IPTG 100¬µM	0.00176667	0.000176385		1.3335	R230A Q249A	IPTG 100¬µM	0.00233333	0.000333333		1.3335	R230A T253A
1.50019	D39V	IPTG 100¬µM	0.00733333	0.000670655		1.50019	VL4012	IPTG 100¬µM	0.00591111	0.000535955		1.50019	R152A	IPTG 100¬µM	0.00951667	0.00119956		1.50019	R230A	IPTG 100¬µM	0.0109333	0.000970453		1.50019	R250A	IPTG 100¬µM	0.00928334	0.00064053		1.50019	R333A	IPTG 100¬µM	0.0074	0.00073711		1.50019	F227A R230A	IPTG 100¬µM	0.0025	0.00023094		1.50019	R230A Q249A	IPTG 100¬µM	0.003	0.00057735		1.50019	R230A T253A
1.66689	D39V	IPTG 100¬µM	0.0096	0.000931665		1.66689	VL4012	IPTG 100¬µM	0.00762222	0.00069675		1.66689	R152A	IPTG 100¬µM	0.01265	0.00159515		1.66689	R230A	IPTG 100¬µM	0.01475	0.00138558		1.66689	R250A	IPTG 100¬µM	0.0127167	0.000978235		1.66689	R333A	IPTG 100¬µM	0.00976667	0.000811033		1.66689	F227A R230A	IPTG 100¬µM	0.0027	0.000264577		1.66689	R230A Q249A	IPTG 100¬µM	0.00366667	0.000333333		1.66689	R230A T253A
1.83356	D39V	IPTG 100¬µM	0.0124833	0.0011951		1.83356	VL4012	IPTG 100¬µM	0.00988333	0.000923132		1.83356	R152A	IPTG 100¬µM	0.0163667	0.00201621		1.83356	R230A	IPTG 100¬µM	0.0203333	0.00187291		1.83356	R250A	IPTG 100¬µM	0.0175833	0.0016146		1.83356	R333A	IPTG 100¬µM	0.0131333	0.000983756		1.83356	F227A R230A	IPTG 100¬µM	0.00363333	0.000120185		1.83356	R230A Q249A	IPTG 100¬µM	0.00466667	0.000333333		1.83356	R230A T253A
2.00025	D39V	IPTG 100¬µM	0.0163	0.00174375		2.00025	VL4012	IPTG 100¬µM	0.0127389	0.00123334		2.00025	R152A	IPTG 100¬µM	0.0213833	0.00269053		2.00025	R230A	IPTG 100¬µM	0.0264167	0.0024252		2.00025	R250A	IPTG 100¬µM	0.0239667	0.00238435		2.00025	R333A	IPTG 100¬µM	0.0171667	0.00092436		2.00025	F227A R230A	IPTG 100¬µM	0.004	0.000264577		2.00025	R230A Q249A	IPTG 100¬µM	0.00633333	0.000333333		2.00025	R230A T253A
2.16694	D39V	IPTG 100¬µM	0.0215	0.00246793		2.16694	VL4012	IPTG 100¬µM	0.0166389	0.00164792		2.16694	R152A	IPTG 100¬µM	0.0283333	0.00356928		2.16694	R230A	IPTG 100¬µM	0.0352333	0.00360487		2.16694	R250A	IPTG 100¬µM	0.0316	0.0031407		2.16694	R333A	IPTG 100¬µM	0.0225	0.000984885		2.16694	F227A R230A	IPTG 100¬µM	0.0055	5.77e-05		2.16694	R230A Q249A	IPTG 100¬µM	0.00766667	0.000333333		2.16694	R230A T253A
2.33364	D39V	IPTG 100¬µM	0.0280833	0.00345508		2.33364	VL4012	IPTG 100¬µM	0.0217167	0.0021734		2.33364	R152A	IPTG 100¬µM	0.0376333	0.00463722		2.33364	R230A	IPTG 100¬µM	0.0470333	0.0051269		2.33364	R250A	IPTG 100¬µM	0.0409833	0.00344397		2.33364	R333A	IPTG 100¬µM	0.0292667	0.00117945		2.33364	F227A R230A	IPTG 100¬µM	0.00676667	0.000296274		2.33364	R230A Q249A	IPTG 100¬µM	0.01	0.00057735		2.33364	R230A T253A
2.50031	D39V	IPTG 100¬µM	0.0372333	0.00468364		2.50031	VL4012	IPTG 100¬µM	0.0283	0.00286133		2.50031	R152A	IPTG 100¬µM	0.0490833	0.00606786		2.50031	R230A	IPTG 100¬µM	0.0626167	0.00735905		2.50031	R250A	IPTG 100¬µM	0.0557667	0.00558973		2.50031	R333A	IPTG 100¬µM	0.0382333	0.00138364		2.50031	F227A R230A	IPTG 100¬µM	0.0089	0.000360554		2.50031	R230A Q249A	IPTG 100¬µM	0.013	0.00057735		2.50031	R230A T253A
2.667	D39V	IPTG 100¬µM	0.0493167	0.00608804		2.667	VL4012	IPTG 100¬µM	0.0369167	0.00374946		2.667	R152A	IPTG 100¬µM	0.0642333	0.00786018		2.667	R230A	IPTG 100¬µM	0.0844167	0.0104723		2.667	R250A	IPTG 100¬µM	0.0747167	0.00783136		2.667	R333A	IPTG 100¬µM	0.0493333	0.00176761		2.667	F227A R230A	IPTG 100¬µM	0.0115667	0.000821245		2.667	R230A Q249A	IPTG 100¬µM	0.017	0.0011547		2.667	R230A T253A
2.83369	D39V	IPTG 100¬µM	0.0651667	0.00856589		2.83369	VL4012	IPTG 100¬µM	0.0474722	0.00476166		2.83369	R152A	IPTG 100¬µM	0.08475	0.0103874		2.83369	R230A	IPTG 100¬µM	0.111283	0.0137618		2.83369	R250A	IPTG 100¬µM	0.100283	0.0109694		2.83369	R333A	IPTG 100¬µM	0.0636667	0.00182056		2.83369	F227A R230A	IPTG 100¬µM	0.0149	0.000850488		2.83369	R230A Q249A	IPTG 100¬µM	0.022	0.0011547		2.83369	R230A T253A
3.00039	D39V	IPTG 100¬µM	0.0852333	0.0116616		3.00039	VL4012	IPTG 100¬µM	0.0613333	0.00615449		3.00039	R152A	IPTG 100¬µM	0.10985	0.0132619		3.00039	R230A	IPTG 100¬µM	0.148533	0.0181032		3.00039	R250A	IPTG 100¬µM	0.132783	0.0141039		3.00039	R333A	IPTG 100¬µM	0.0824333	0.00260149		3.00039	F227A R230A	IPTG 100¬µM	0.0189	0.000776745		3.00039	R230A Q249A	IPTG 100¬µM	0.0286667	0.00145297		3.00039	R230A T253A
3.16706	D39V	IPTG 100¬µM	0.112867	0.0164375		3.16706	VL4012	IPTG 100¬µM	0.0797389	0.00805577		3.16706	R152A	IPTG 100¬µM	0.141183	0.0158582		3.16706	R230A	IPTG 100¬µM	0.188067	0.0202291		3.16706	R250A	IPTG 100¬µM	0.1737	0.0181978		3.16706	R333A	IPTG 100¬µM	0.107433	0.00312908		3.16706	F227A R230A	IPTG 100¬µM	0.0245667	0.000913477		3.16706	R230A Q249A	IPTG 100¬µM	0.0363333	0.00176383		3.16706	R230A T253A
3.33375	D39V	IPTG 100¬µM	0.150217	0.0221611		3.33375	VL4012	IPTG 100¬µM	0.10365	0.0104606		3.33375	R152A	IPTG 100¬µM	0.176633	0.0176053		3.33375	R230A	IPTG 100¬µM	0.231117	0.0222561		3.33375	R250A	IPTG 100¬µM	0.2159	0.0207816		3.33375	R333A	IPTG 100¬µM	0.1401	0.00381575		3.33375	F227A R230A	IPTG 100¬µM	0.0326333	0.00159199		3.33375	R230A Q249A	IPTG 100¬µM	0.046	0.00208167		3.33375	R230A T253A
3.50044	D39V	IPTG 100¬µM	0.187067	0.024165		3.50044	VL4012	IPTG 100¬µM	0.131906	0.012875		3.50044	R152A	IPTG 100¬µM	0.210883	0.0172534		3.50044	R230A	IPTG 100¬µM	0.278267	0.0257319		3.50044	R250A	IPTG 100¬µM	0.261917	0.0237164		3.50044	R333A	IPTG 100¬µM	0.180167	0.00599898		3.50044	F227A R230A	IPTG 100¬µM	0.0429667	0.00231324		3.50044	R230A Q249A	IPTG 100¬µM	0.0573333	0.00176383		3.50044	R230A T253A
3.66711	D39V	IPTG 100¬µM	0.233	0.0264551		3.66711	VL4012	IPTG 100¬µM	0.162244	0.0151432		3.66711	R152A	IPTG 100¬µM	0.251783	0.018101		3.66711	R230A	IPTG 100¬µM	0.336383	0.0299562		3.66711	R250A	IPTG 100¬µM	0.315633	0.0280834		3.66711	R333A	IPTG 100¬µM	0.219033	0.00788762		3.66711	F227A R230A	IPTG 100¬µM	0.0561333	0.0034801		3.66711	R230A Q249A	IPTG 100¬µM	0.074	0.00264575		3.66711	R230A T253A
3.83381	D39V	IPTG 100¬µM	0.287517	0.0339799		3.83381	VL4012	IPTG 100¬µM	0.199172	0.0173977		3.83381	R152A	IPTG 100¬µM	0.296367	0.0186002		3.83381	R230A	IPTG 100¬µM	0.393617	0.0321024		3.83381	R250A	IPTG 100¬µM	0.373467	0.0268619		3.83381	R333A	IPTG 100¬µM	0.2665	0.0105162		3.83381	F227A R230A	IPTG 100¬µM	0.0745333	0.0050762		3.83381	R230A Q249A	IPTG 100¬µM	0.091	0.00472582		3.83381	R230A T253A
4.0005	D39V	IPTG 100¬µM	0.347933	0.0390816		4.0005	VL4012	IPTG 100¬µM	0.240739	0.019277		4.0005	R152A	IPTG 100¬µM	0.346617	0.0193713		4.0005	R230A	IPTG 100¬µM	0.464083	0.0340966		4.0005	R250A	IPTG 100¬µM	0.4399	0.0265621		4.0005	R333A	IPTG 100¬µM	0.3167	0.016391		4.0005	F227A R230A	IPTG 100¬µM	0.0988333	0.00747469		4.0005	R230A Q249A	IPTG 100¬µM	0.118667	0.0054569		4.0005	R230A T253A
4.16719	D39V	IPTG 100¬µM	0.409633	0.0416152		4.16719	VL4012	IPTG 100¬µM	0.286528	0.0214858		4.16719	R152A	IPTG 100¬µM	0.4004	0.0185427		4.16719	R230A	IPTG 100¬µM	0.504733	0.0235801		4.16719	R250A	IPTG 100¬µM	0.495433	0.0243919		4.16719	R333A	IPTG 100¬µM	0.371533	0.0146788		4.16719	F227A R230A	IPTG 100¬µM	0.13	0.00988804		4.16719	R230A Q249A	IPTG 100¬µM	0.154667	0.00433333		4.16719	R230A T253A
4.33386	D39V	IPTG 100¬µM	0.477	0.0455491		4.33386	VL4012	IPTG 100¬µM	0.336506	0.0248874		4.33386	R152A	IPTG 100¬µM	0.454017	0.0174487		4.33386	R230A	IPTG 100¬µM	0.52905	0.008489		4.33386	R250A	IPTG 100¬µM	0.522633	0.00972093		4.33386	R333A	IPTG 100¬µM	0.4297	0.0148534		4.33386	F227A R230A	IPTG 100¬µM	0.168933	0.013615		4.33386	R230A Q249A	IPTG 100¬µM	0.197333	0.00656591		4.33386	R230A T253A
4.50056	D39V	IPTG 100¬µM	0.519283	0.0295373		4.50056	VL4012	IPTG 100¬µM	0.392194	0.0265225		4.50056	R152A	IPTG 100¬µM	0.49905	0.0154404		4.50056	R230A	IPTG 100¬µM	0.521567	0.00906604		4.50056	R250A	IPTG 100¬µM	0.516567	0.00823968		4.50056	R333A	IPTG 100¬µM	0.512533	0.0150694		4.50056	F227A R230A	IPTG 100¬µM	0.213133	0.0152602		4.50056	R230A Q249A	IPTG 100¬µM	0.236667	0.00606447		4.50056	R230A T253A
4.66725	D39V	IPTG 100¬µM	0.5438	0.0143956		4.66725	VL4012	IPTG 100¬µM	0.435606	0.0256249		4.66725	R152A	IPTG 100¬µM	0.508617	0.0152805		4.66725	R230A	IPTG 100¬µM	0.518867	0.00888784		4.66725	R250A	IPTG 100¬µM	0.5153	0.00857243		4.66725	R333A	IPTG 100¬µM	0.546833	0.00828357		4.66725	F227A R230A	IPTG 100¬µM	0.2606	0.0165899		4.66725	R230A Q249A	IPTG 100¬µM	0.284667	0.0113186		4.66725	R230A T253A
4.83392	D39V	IPTG 100¬µM	0.5435	0.0111709		4.83392	VL4012	IPTG 100¬µM	0.453828	0.0206871		4.83392	R152A	IPTG 100¬µM	0.52185	0.018475		4.83392	R230A	IPTG 100¬µM	0.51915	0.00757041		4.83392	R250A	IPTG 100¬µM	0.51675	0.00877005		4.83392	R333A	IPTG 100¬µM	0.541933	0.00731035		4.83392	F227A R230A	IPTG 100¬µM	0.310633	0.0180379		4.83392	R230A Q249A	IPTG 100¬µM	0.334	0.010116		4.83392	R230A T253A
5.00061	D39V	IPTG 100¬µM	0.543983	0.0109997		5.00061	VL4012	IPTG 100¬µM	0.473644	0.0144737		5.00061	R152A	IPTG 100¬µM	0.52755	0.0209428		5.00061	R230A	IPTG 100¬µM	0.516983	0.00757731		5.00061	R250A	IPTG 100¬µM	0.514267	0.00877378		5.00061	R333A	IPTG 100¬µM	0.541	0.0076544		5.00061	F227A R230A	IPTG 100¬µM	0.364167	0.0212849		5.00061	R230A Q249A	IPTG 100¬µM	0.391667	0.0103976		5.00061	R230A T253A
5.16731	D39V	IPTG 100¬µM	0.54795	0.010421		5.16731	VL4012	IPTG 100¬µM	0.499917	0.0104253		5.16731	R152A	IPTG 100¬µM	0.533817	0.0232964		5.16731	R230A	IPTG 100¬µM	0.51655	0.00728751		5.16731	R250A	IPTG 100¬µM	0.5154	0.00875203		5.16731	R333A	IPTG 100¬µM	0.539567	0.0066539		5.16731	F227A R230A	IPTG 100¬µM	0.424933	0.0220882		5.16731	R230A Q249A	IPTG 100¬µM	0.461333	0.00982061		5.16731	R230A T253A
5.334	D39V	IPTG 100¬µM	0.5513	0.00943116		5.334	VL4012	IPTG 100¬µM	0.504167	0.00955132		5.334	R152A	IPTG 100¬µM	0.534267	0.0236592		5.334	R230A	IPTG 100¬µM	0.514417	0.00730317		5.334	R250A	IPTG 100¬µM	0.512633	0.00847147		5.334	R333A	IPTG 100¬µM	0.536133	0.00727492		5.334	F227A R230A	IPTG 100¬µM	0.4847	0.0201313		5.334	R230A Q249A	IPTG 100¬µM	0.528333	0.0124677		5.334	R230A T253A
5.50067	D39V	IPTG 100¬µM	0.554233	0.00845926		5.50067	VL4012	IPTG 100¬µM	0.507756	0.00941718		5.50067	R152A	IPTG 100¬µM	0.53335	0.0239167		5.50067	R230A	IPTG 100¬µM	0.514483	0.00655919		5.50067	R250A	IPTG 100¬µM	0.51265	0.0090241		5.50067	R333A	IPTG 100¬µM	0.5324	0.00718424		5.50067	F227A R230A	IPTG 100¬µM	0.537667	0.0199951		5.50067	R230A Q249A	IPTG 100¬µM	0.600667	0.0105251		5.50067	R230A T253A
5.66736	D39V	IPTG 100¬µM	0.556083	0.0070988		5.66736	VL4012	IPTG 100¬µM	0.512128	0.00975846		5.66736	R152A	IPTG 100¬µM	0.5342	0.0242273		5.66736	R230A	IPTG 100¬µM	0.51275	0.00703391		5.66736	R250A	IPTG 100¬µM	0.511333	0.00875621		5.66736	R333A	IPTG 100¬µM	0.531967	0.00733425		5.66736	F227A R230A	IPTG 100¬µM	0.586067	0.0120089		5.66736	R230A Q249A	IPTG 100¬µM	0.613	0.00173205		5.66736	R230A T253A
5.83406	D39V	IPTG 100¬µM	0.557733	0.00655925		5.83406	VL4012	IPTG 100¬µM	0.516967	0.0098201		5.83406	R152A	IPTG 100¬µM	0.5344	0.0238339		5.83406	R230A	IPTG 100¬µM	0.512733	0.00666786		5.83406	R250A	IPTG 100¬µM	0.512583	0.00882624		5.83406	R333A	IPTG 100¬µM	0.531433	0.00714173		5.83406	F227A R230A	IPTG 100¬µM	0.581033	0.0100619		5.83406	R230A Q249A	IPTG 100¬µM	0.619333	0.000881917		5.83406	R230A T253A
6.00075	D39V	IPTG 100¬µM	0.55885	0.00579585		6.00075	VL4012	IPTG 100¬µM	0.519644	0.0100541		6.00075	R152A	IPTG 100¬µM	0.533933	0.0232303		6.00075	R230A	IPTG 100¬µM	0.512283	0.00658019		6.00075	R250A	IPTG 100¬µM	0.511317	0.00866678		6.00075	R333A	IPTG 100¬µM	0.528967	0.00707868		6.00075	F227A R230A	IPTG 100¬µM	0.580733	0.00894005		6.00075	R230A Q249A	IPTG 100¬µM	0.625333	0.00133333		6.00075	R230A T253A
6.16742	D39V	IPTG 100¬µM	0.558733	0.0055557		6.16742	VL4012	IPTG 100¬µM	0.52225	0.0105582		6.16742	R152A	IPTG 100¬µM	0.5331	0.0233371		6.16742	R230A	IPTG 100¬µM	0.51245	0.00656972		6.16742	R250A	IPTG 100¬µM	0.510967	0.00893297		6.16742	R333A	IPTG 100¬µM	0.528767	0.00752205		6.16742	F227A R230A	IPTG 100¬µM	0.5823	0.00775716		6.16742	R230A Q249A	IPTG 100¬µM	0.630667	0.00176383		6.16742	R230A T253A
6.33411	D39V	IPTG 100¬µM	0.5582	0.0053172		6.33411	VL4012	IPTG 100¬µM	0.523672	0.0109768		6.33411	R152A	IPTG 100¬µM	0.53275	0.023593		6.33411	R230A	IPTG 100¬µM	0.511717	0.006419		6.33411	R250A	IPTG 100¬µM	0.510567	0.00899506		6.33411	R333A	IPTG 100¬µM	0.5265	0.00718981		6.33411	F227A R230A	IPTG 100¬µM	0.581667	0.00586922		6.33411	R230A Q249A	IPTG 100¬µM	0.636667	0.00166667		6.33411	R230A T253A
6.50081	D39V	IPTG 100¬µM	0.55735	0.00485563		6.50081	VL4012	IPTG 100¬µM	0.52485	0.0112908		6.50081	R152A	IPTG 100¬µM	0.531117	0.0231743		6.50081	R230A	IPTG 100¬µM	0.511467	0.00665686		6.50081	R250A	IPTG 100¬µM	0.510217	0.0089949		6.50081	R333A	IPTG 100¬µM	0.5264	0.00757914		6.50081	F227A R230A	IPTG 100¬µM	0.5807	0.00445084		6.50081	R230A Q249A	IPTG 100¬µM	0.639333	0.00133333		6.50081	R230A T253A
6.66747	D39V	IPTG 100¬µM	0.557317	0.00475496		6.66747	VL4012	IPTG 100¬µM	0.525806	0.01175		6.66747	R152A	IPTG 100¬µM	0.531533	0.0226504		6.66747	R230A	IPTG 100¬µM	0.5116	0.00641903		6.66747	R250A	IPTG 100¬µM	0.50785	0.00862673		6.66747	R333A	IPTG 100¬µM	0.526233	0.00770721		6.66747	F227A R230A	IPTG 100¬µM	0.577667	0.00257833		6.66747	R230A Q249A	IPTG 100¬µM	0.641	0.002		6.66747	R230A T253A
6.83417	D39V	IPTG 100¬µM	0.557183	0.00455546		6.83417	VL4012	IPTG 100¬µM	0.52725	0.011901		6.83417	R152A	IPTG 100¬µM	0.531667	0.0216085		6.83417	R230A	IPTG 100¬µM	0.512183	0.00626229		6.83417	R250A	IPTG 100¬µM	0.5094	0.00908302		6.83417	R333A	IPTG 100¬µM	0.5259	0.00803762		6.83417	F227A R230A	IPTG 100¬µM	0.575467	0.00277208		6.83417	R230A Q249A	IPTG 100¬µM	0.640667	0.00218581		6.83417	R230A T253A
7.00086	D39V	IPTG 100¬µM	0.5551	0.00410431		7.00086	VL4012	IPTG 100¬µM	0.528678	0.0121978		7.00086	R152A	IPTG 100¬µM	0.529567	0.0212963		7.00086	R230A	IPTG 100¬µM	0.5118	0.00626094		7.00086	R250A	IPTG 100¬µM	0.508433	0.0088617		7.00086	R333A	IPTG 100¬µM	0.528633	0.00812287		7.00086	F227A R230A	IPTG 100¬µM	0.5726	0.00190788		7.00086	R230A Q249A	IPTG 100¬µM	0.641333	0.00185592		7.00086	R230A T253A
7.16756	D39V	IPTG 100¬µM	0.555217	0.00385447		7.16756	VL4012	IPTG 100¬µM	0.528767	0.0125328		7.16756	R152A	IPTG 100¬µM	0.530667	0.0210181		7.16756	R230A	IPTG 100¬µM	0.512117	0.00623557		7.16756	R250A	IPTG 100¬µM	0.508933	0.00870554		7.16756	R333A	IPTG 100¬µM	0.5239	0.00764919		7.16756	F227A R230A	IPTG 100¬µM	0.5708	0.00153079		7.16756	R230A Q249A	IPTG 100¬µM	0.641	0.00208167		7.16756	R230A T253A
7.33422	D39V	IPTG 100¬µM	0.554833	0.00396053		7.33422	VL4012	IPTG 100¬µM	0.529033	0.0127564		7.33422	R152A	IPTG 100¬µM	0.5287	0.0206565		7.33422	R230A	IPTG 100¬µM	0.512917	0.00582268		7.33422	R250A	IPTG 100¬µM	0.5107	0.00862674		7.33422	R333A	IPTG 100¬µM	0.523533	0.00839928		7.33422	F227A R230A	IPTG 100¬µM	0.568167	0.00144261		7.33422	R230A Q249A	IPTG 100¬µM	0.641667	0.00176383		7.33422	R230A T253A
7.50092	D39V	IPTG 100¬µM	0.553817	0.00413371		7.50092	VL4012	IPTG 100¬µM	0.5306	0.0128505		7.50092	R152A	IPTG 100¬µM	0.528933	0.0199846		7.50092	R230A	IPTG 100¬µM	0.5131	0.00626488		7.50092	R250A	IPTG 100¬µM	0.509117	0.00907721		7.50092	R333A	IPTG 100¬µM	0.5225	0.00849136		7.50092	F227A R230A	IPTG 100¬µM	0.5662	0.00145716		7.50092	R230A Q249A	IPTG 100¬µM	0.640667	0.00202759		7.50092	R230A T253A
7.66761	D39V	IPTG 100¬µM	0.553333	0.00376852		7.66761	VL4012	IPTG 100¬µM	0.531456	0.0130934		7.66761	R152A	IPTG 100¬µM	0.528217	0.0194482		7.66761	R230A	IPTG 100¬µM	0.512933	0.00623601		7.66761	R250A	IPTG 100¬µM	0.510433	0.00907133		7.66761	R333A	IPTG 100¬µM	0.523567	0.00905176		7.66761	F227A R230A	IPTG 100¬µM	0.5633	0.00134287		7.66761	R230A Q249A	IPTG 100¬µM	0.639333	0.00202759		7.66761	R230A T253A
7.83428	D39V	IPTG 100¬µM	0.551733	0.00365218		7.83428	VL4012	IPTG 100¬µM	0.532539	0.0130825		7.83428	R152A	IPTG 100¬µM	0.527117	0.0183538		7.83428	R230A	IPTG 100¬µM	0.51335	0.005651		7.83428	R250A	IPTG 100¬µM	0.509667	0.00919477		7.83428	R333A	IPTG 100¬µM	0.525567	0.00878831		7.83428	F227A R230A	IPTG 100¬µM	0.5618	0.00156206		7.83428	R230A Q249A	IPTG 100¬µM	0.639667	0.00202759		7.83428	R230A T253A
8.00097	D39V	IPTG 100¬µM	0.55115	0.00366994		8.00097	VL4012	IPTG 100¬µM	0.532906	0.0132779		8.00097	R152A	IPTG 100¬µM	0.526683	0.0175706		8.00097	R230A	IPTG 100¬µM	0.515667	0.00517163		8.00097	R250A	IPTG 100¬µM	0.512067	0.00838132		8.00097	R333A	IPTG 100¬µM	0.525167	0.00968855		8.00097	F227A R230A	IPTG 100¬µM	0.5592	0.000971245		8.00097	R230A Q249A	IPTG 100¬µM	0.638333	0.00176383		8.00097	R230A T253A
8.16767	D39V	IPTG 100¬µM	0.551983	0.00350879		8.16767	VL4012	IPTG 100¬µM	0.534028	0.0131797		8.16767	R152A	IPTG 100¬µM	0.524817	0.0172982		8.16767	R230A	IPTG 100¬µM	0.514283	0.00658283		8.16767	R250A	IPTG 100¬µM	0.512117	0.0098837		8.16767	R333A	IPTG 100¬µM	0.523233	0.00892941		8.16767	F227A R230A	IPTG 100¬µM	0.558533	0.00119768		8.16767	R230A Q249A	IPTG 100¬µM	0.638333	0.00185592		8.16767	R230A T253A
8.33436	D39V	IPTG 100¬µM	0.5515	0.00372711		8.33436	VL4012	IPTG 100¬µM	0.534417	0.0133723		8.33436	R152A	IPTG 100¬µM	0.522983	0.0164293		8.33436	R230A	IPTG 100¬µM	0.5152	0.00601748		8.33436	R250A	IPTG 100¬µM	0.513483	0.00944999		8.33436	R333A	IPTG 100¬µM	0.522833	0.00967096		8.33436	F227A R230A	IPTG 100¬µM	0.5569	0.000960906		8.33436	R230A Q249A	IPTG 100¬µM	0.636333	0.00185592		8.33436	R230A T253A
8.50103	D39V	IPTG 100¬µM	0.5514	0.00364253		8.50103	VL4012	IPTG 100¬µM	0.535261	0.0134192		8.50103	R152A	IPTG 100¬µM	0.523533	0.0154182		8.50103	R230A	IPTG 100¬µM	0.514767	0.00636824		8.50103	R250A	IPTG 100¬µM	0.514067	0.00959277		8.50103	R333A	IPTG 100¬µM	0.5233	0.0094255		8.50103	F227A R230A	IPTG 100¬µM	0.555967	0.000856991		8.50103	R230A Q249A	IPTG 100¬µM	0.635667	0.00218581		8.50103	R230A T253A
8.66772	D39V	IPTG 100¬µM	0.550233	0.00375647		8.66772	VL4012	IPTG 100¬µM	0.53605	0.0133825		8.66772	R152A	IPTG 100¬µM	0.5228	0.0150327		8.66772	R230A	IPTG 100¬µM	0.515167	0.00662226		8.66772	R250A	IPTG 100¬µM	0.513333	0.0100374		8.66772	R333A	IPTG 100¬µM	0.523733	0.00982384		8.66772	F227A R230A	IPTG 100¬µM	0.554233	0.000896907		8.66772	R230A Q249A	IPTG 100¬µM	0.635333	0.00185592		8.66772	R230A T253A
8.83442	D39V	IPTG 100¬µM	0.550017	0.00372965		8.83442	VL4012	IPTG 100¬µM	0.536811	0.013313		8.83442	R152A	IPTG 100¬µM	0.521033	0.0141726		8.83442	R230A	IPTG 100¬µM	0.514233	0.00717921		8.83442	R250A	IPTG 100¬µM	0.51265	0.0105056		8.83442	R333A	IPTG 100¬µM	0.525033	0.00979121		8.83442	F227A R230A	IPTG 100¬µM	0.5534	0.000737121		8.83442	R230A Q249A	IPTG 100¬µM	0.634667	0.00218581		8.83442	R230A T253A
9.00111	D39V	IPTG 100¬µM	0.550133	0.00359969		9.00111	VL4012	IPTG 100¬µM	0.536278	0.0136647		9.00111	R152A	IPTG 100¬µM	0.5211	0.0135871		9.00111	R230A	IPTG 100¬µM	0.5142	0.00688026		9.00111	R250A	IPTG 100¬µM	0.51405	0.0108203		9.00111	R333A	IPTG 100¬µM	0.5252	0.0112291		9.00111	F227A R230A	IPTG 100¬µM	0.551867	0.000881932		9.00111	R230A Q249A	IPTG 100¬µM	0.634	0.00208167		9.00111	R230A T253A
9.16778	D39V	IPTG 100¬µM	0.5502	0.00372245		9.16778	VL4012	IPTG 100¬µM	0.536867	0.0136338		9.16778	R152A	IPTG 100¬µM	0.518933	0.0130046		9.16778	R230A	IPTG 100¬µM	0.51495	0.00742683		9.16778	R250A	IPTG 100¬µM	0.5145	0.010811		9.16778	R333A	IPTG 100¬µM	0.523567	0.01056		9.16778	F227A R230A	IPTG 100¬µM	0.5511	0.000624503		9.16778	R230A Q249A	IPTG 100¬µM	0.634	0.002		9.16778	R230A T253A
9.33447	D39V	IPTG 100¬µM	0.549067	0.00336994		9.33447	VL4012	IPTG 100¬µM	0.537072	0.0137223		9.33447	R152A	IPTG 100¬µM	0.51935	0.0123573		9.33447	R230A	IPTG 100¬µM	0.515133	0.00683129		9.33447	R250A	IPTG 100¬µM	0.513867	0.0112597		9.33447	R333A	IPTG 100¬µM	0.524733	0.0101693		9.33447	F227A R230A	IPTG 100¬µM	0.5498	0.00100665		9.33447	R230A Q249A	IPTG 100¬µM	0.634	0.002		9.33447	R230A T253A
9.50117	D39V	IPTG 100¬µM	0.5478	0.00394521		9.50117	VL4012	IPTG 100¬µM	0.536972	0.013651		9.50117	R152A	IPTG 100¬µM	0.518667	0.0119154		9.50117	R230A	IPTG 100¬µM	0.515067	0.0074239		9.50117	R250A	IPTG 100¬µM	0.515867	0.0109108		9.50117	R333A	IPTG 100¬µM	0.523133	0.0106673		9.50117	F227A R230A	IPTG 100¬µM	0.548467	0.00072649		9.50117	R230A Q249A	IPTG 100¬µM	0.633333	0.00185592		9.50117	R230A T253A
9.66783	D39V	IPTG 100¬µM	0.54815	0.00395489		9.66783	VL4012	IPTG 100¬µM	0.537222	0.0137211		9.66783	R152A	IPTG 100¬µM	0.517983	0.0114131		9.66783	R230A	IPTG 100¬µM	0.516617	0.00696077		9.66783	R250A	IPTG 100¬µM	0.515617	0.0110431		9.66783	R333A	IPTG 100¬µM	0.523133	0.0104681		9.66783	F227A R230A	IPTG 100¬µM	0.5484	0.000964378		9.66783	R230A Q249A	IPTG 100¬µM	0.632333	0.00185592		9.66783	R230A T253A
9.83453	D39V	IPTG 100¬µM	0.548767	0.00388421		9.83453	VL4012	IPTG 100¬µM	0.537439	0.0138137		9.83453	R152A	IPTG 100¬µM	0.5174	0.0100752		9.83453	R230A	IPTG 100¬µM	0.51665	0.00720614		9.83453	R250A	IPTG 100¬µM	0.51705	0.0113043		9.83453	R333A	IPTG 100¬µM	0.5227	0.0112013		9.83453	F227A R230A	IPTG 100¬µM	0.546833	0.000638569		9.83453	R230A Q249A	IPTG 100¬µM	0.632333	0.00176383		9.83453	R230A T253A
10.0012	D39V	IPTG 100¬µM	0.546717	0.00413662		10.0012	VL4012	IPTG 100¬µM	0.537128	0.0137818		10.0012	R152A	IPTG 100¬µM	0.516567	0.00983245		10.0012	R230A	IPTG 100¬µM	0.5177	0.00677702		10.0012	R250A	IPTG 100¬µM	0.517167	0.0114768		10.0012	R333A	IPTG 100¬µM	0.521667	0.0104336		10.0012	F227A R230A	IPTG 100¬µM	0.5472	0.000907368		10.0012	R230A Q249A	IPTG 100¬µM	0.631667	0.00185592		10.0012	R230A T253A
10.1679	D39V	IPTG 100¬µM	0.546167	0.00360571		10.1679	VL4012	IPTG 100¬µM	0.5371	0.0137259		10.1679	R152A	IPTG 100¬µM	0.516967	0.00955681		10.1679	R230A	IPTG 100¬µM	0.517	0.0067946		10.1679	R250A	IPTG 100¬µM	0.516683	0.0110219		10.1679	R333A	IPTG 100¬µM	0.5211	0.0106758		10.1679	F227A R230A	IPTG 100¬µM	0.5455	0.00105356		10.1679	R230A Q249A	IPTG 100¬µM	0.631333	0.00176383		10.1679	R230A T253A
10.3346	D39V	IPTG 100¬µM	0.545167	0.00380654		10.3346	VL4012	IPTG 100¬µM	0.536833	0.0137353		10.3346	R152A	IPTG 100¬µM	0.515383	0.00881863		10.3346	R230A	IPTG 100¬µM	0.517167	0.00705949		10.3346	R250A	IPTG 100¬µM	0.518233	0.0111811		10.3346	R333A	IPTG 100¬µM	0.521433	0.0106296		10.3346	F227A R230A	IPTG 100¬µM	0.5463	0.000818532		10.3346	R230A Q249A	IPTG 100¬µM	0.630667	0.00202759		10.3346	R230A T253A
10.5013	D39V	IPTG 100¬µM	0.545433	0.00377277		10.5013	VL4012	IPTG 100¬µM	0.537144	0.0136464		10.5013	R152A	IPTG 100¬µM	0.514383	0.0083547		10.5013	R230A	IPTG 100¬µM	0.5176	0.00691929		10.5013	R250A	IPTG 100¬µM	0.5179	0.0108829		10.5013	R333A	IPTG 100¬µM	0.5222	0.0111337		10.5013	F227A R230A	IPTG 100¬µM	0.5452	0.00136503		10.5013	R230A Q249A	IPTG 100¬µM	0.631	0.002		10.5013	R230A T253A
10.668	D39V	IPTG 100¬µM	0.544067	0.00394923		10.668	VL4012	IPTG 100¬µM	0.537333	0.0134776		10.668	R152A	IPTG 100¬µM	0.51445	0.00795122		10.668	R230A	IPTG 100¬µM	0.517167	0.00726094		10.668	R250A	IPTG 100¬µM	0.517633	0.0114004		10.668	R333A	IPTG 100¬µM	0.5213	0.0113477		10.668	F227A R230A	IPTG 100¬µM	0.5452	0.00100167		10.668	R230A Q249A	IPTG 100¬µM	0.630333	0.00272845		10.668	R230A T253A
10.8347	D39V	IPTG 100¬µM	0.54515	0.00431175		10.8347	VL4012	IPTG 100¬µM	0.536956	0.0135924		10.8347	R152A	IPTG 100¬µM	0.512883	0.00759682		10.8347	R230A	IPTG 100¬µM	0.518133	0.00731372		10.8347	R250A	IPTG 100¬µM	0.518883	0.0108555		10.8347	R333A	IPTG 100¬µM	0.521567	0.0113717		10.8347	F227A R230A	IPTG 100¬µM	0.544133	0.00110203		10.8347	R230A Q249A	IPTG 100¬µM	0.630333	0.00166667		10.8347	R230A T253A
11.0013	D39V	IPTG 100¬µM	0.544283	0.00451201		11.0013	VL4012	IPTG 100¬µM	0.537228	0.0135367		11.0013	R152A	IPTG 100¬µM	0.5118	0.00721563		11.0013	R230A	IPTG 100¬µM	0.518667	0.00725363		11.0013	R250A	IPTG 100¬µM	0.518017	0.0105848		11.0013	R333A	IPTG 100¬µM	0.5205	0.0111099		11.0013	F227A R230A	IPTG 100¬µM	0.543433	0.0015878		11.0013	R230A Q249A	IPTG 100¬µM	0.630667	0.00233333		11.0013	R230A T253A
11.168	D39V	IPTG 100¬µM	0.543117	0.00427289		11.168	VL4012	IPTG 100¬µM	0.536094	0.0135865		11.168	R152A	IPTG 100¬µM	0.511333	0.00722332		11.168	R230A	IPTG 100¬µM	0.51925	0.00746537		11.168	R250A	IPTG 100¬µM	0.517783	0.0112744		11.168	R333A	IPTG 100¬µM	0.519933	0.0111118		11.168	F227A R230A	IPTG 100¬µM	0.544	0.00120553		11.168	R230A Q249A	IPTG 100¬µM	0.629667	0.00233333		11.168	R230A T253A
11.3347	D39V	IPTG 100¬µM	0.542583	0.00445147		11.3347	VL4012	IPTG 100¬µM	0.535828	0.0134919		11.3347	R152A	IPTG 100¬µM	0.510867	0.00720341		11.3347	R230A	IPTG 100¬µM	0.517867	0.00734646		11.3347	R250A	IPTG 100¬µM	0.517683	0.0110851		11.3347	R333A	IPTG 100¬µM	0.518467	0.0111992		11.3347	F227A R230A	IPTG 100¬µM	0.543233	0.00144375		11.3347	R230A Q249A	IPTG 100¬µM	0.629333	0.00266667		11.3347	R230A T253A
11.5014	D39V	IPTG 100¬µM	0.543183	0.00411844		11.5014	VL4012	IPTG 100¬µM	0.536028	0.0134531		11.5014	R152A	IPTG 100¬µM	0.50865	0.00721627		11.5014	R230A	IPTG 100¬µM	0.518817	0.00737199		11.5014	R250A	IPTG 100¬µM	0.518933	0.0115214		11.5014	R333A	IPTG 100¬µM	0.520167	0.0119356		11.5014	F227A R230A	IPTG 100¬µM	0.543433	0.000987135		11.5014	R230A Q249A	IPTG 100¬µM	0.629	0.00251661		11.5014	R230A T253A
11.6681	D39V	IPTG 100¬µM	0.541817	0.00460546		11.6681	VL4012	IPTG 100¬µM	0.536144	0.0134797		11.6681	R152A	IPTG 100¬µM	0.506517	0.00781211		11.6681	R230A	IPTG 100¬µM	0.518667	0.0074697		11.6681	R250A	IPTG 100¬µM	0.517217	0.0113448		11.6681	R333A	IPTG 100¬µM	0.519	0.0110817		11.6681	F227A R230A	IPTG 100¬µM	0.543433	0.00135442		11.6681	R230A Q249A	IPTG 100¬µM	0.628667	0.0024037		11.6681	R230A T253A
11.8348	D39V	IPTG 100¬µM	0.541683	0.00450455		11.8348	VL4012	IPTG 100¬µM	0.535944	0.0133689		11.8348	R152A	IPTG 100¬µM	0.5052	0.00775006		11.8348	R230A	IPTG 100¬µM	0.518917	0.0074447		11.8348	R250A	IPTG 100¬µM	0.518617	0.0111499		11.8348	R333A	IPTG 100¬µM	0.518667	0.0113257		11.8348	F227A R230A	IPTG 100¬µM	0.542633	0.00167563		11.8348	R230A Q249A	IPTG 100¬µM	0.628667	0.0024037		11.8348	R230A T253A
12.0015	D39V	IPTG 100¬µM	0.540933	0.00452649		12.0015	VL4012	IPTG 100¬µM	0.535433	0.0132587		12.0015	R152A	IPTG 100¬µM	0.503417	0.00860308		12.0015	R230A	IPTG 100¬µM	0.518067	0.00752372		12.0015	R250A	IPTG 100¬µM	0.517333	0.0108105		12.0015	R333A	IPTG 100¬µM	0.5179	0.0113147		12.0015	F227A R230A	IPTG 100¬µM	0.543133	0.00202759		12.0015	R230A Q249A	IPTG 100¬µM	0.628667	0.0024037		12.0015	R230A T253A
12.1681	D39V	IPTG 100¬µM	0.54	0.00428812		12.1681	VL4012	IPTG 100¬µM	0.535067	0.0133811		12.1681	R152A	IPTG 100¬µM	0.50045	0.0099993		12.1681	R230A	IPTG 100¬µM	0.518967	0.00712927		12.1681	R250A	IPTG 100¬µM	0.518333	0.0109888		12.1681	R333A	IPTG 100¬µM	0.5166	0.0108307		12.1681	F227A R230A	IPTG 100¬µM	0.5417	0.00185832		12.1681	R230A Q249A	IPTG 100¬µM	0.629	0.00208167		12.1681	R230A T253A
12.3348	D39V	IPTG 100¬µM	0.539833	0.00464353		12.3348	VL4012	IPTG 100¬µM	0.534356	0.0133802		12.3348	R152A	IPTG 100¬µM	0.497583	0.0113637		12.3348	R230A	IPTG 100¬µM	0.519417	0.00690649		12.3348	R250A	IPTG 100¬µM	0.51815	0.0110469		12.3348	R333A	IPTG 100¬µM	0.5154	0.0117911		12.3348	F227A R230A	IPTG 100¬µM	0.5414	0.00170586		12.3348	R230A Q249A	IPTG 100¬µM	0.628	0.00264575		12.3348	R230A T253A
12.5015	D39V	IPTG 100¬µM	0.539333	0.00423515		12.5015	VL4012	IPTG 100¬µM	0.533878	0.0134715		12.5015	R152A	IPTG 100¬µM	0.493733	0.0132487		12.5015	R230A	IPTG 100¬µM	0.51865	0.00685487		12.5015	R250A	IPTG 100¬µM	0.516583	0.0105413		12.5015	R333A	IPTG 100¬µM	0.5169	0.0116758		12.5015	F227A R230A	IPTG 100¬µM	0.541767	0.00140989		12.5015	R230A Q249A	IPTG 100¬µM	0.628	0.00264575		12.5015	R230A T253A
12.6682	D39V	IPTG 100¬µM	0.5375	0.00407177		12.6682	VL4012	IPTG 100¬µM	0.533172	0.0135589		12.6682	R152A	IPTG 100¬µM	0.489467	0.0162204		12.6682	R230A	IPTG 100¬µM	0.517717	0.00657426		12.6682	R250A	IPTG 100¬µM	0.516317	0.0107205		12.6682	R333A	IPTG 100¬µM	0.5149	0.0115846		12.6682	F227A R230A	IPTG 100¬µM	0.541267	0.00171495		12.6682	R230A Q249A	IPTG 100¬µM	0.628333	0.00290593		12.6682	R230A T253A
12.8349	D39V	IPTG 100¬µM	0.5363	0.00383927		12.8349	VL4012	IPTG 100¬µM	0.532311	0.0135181		12.8349	R152A	IPTG 100¬µM	0.4845	0.018156		12.8349	R230A	IPTG 100¬µM	0.517683	0.00628901		12.8349	R250A	IPTG 100¬µM	0.514533	0.0109139		12.8349	R333A	IPTG 100¬µM	0.514467	0.0116006		12.8349	F227A R230A	IPTG 100¬µM	0.541167	0.00208274		12.8349	R230A Q249A	IPTG 100¬µM	0.628333	0.00290593		12.8349	R230A T253A
13.0016	D39V	IPTG 100¬µM	0.535817	0.00393238		13.0016	VL4012	IPTG 100¬µM	0.531889	0.0135045		13.0016	R152A	IPTG 100¬µM	0.479517	0.0209609		13.0016	R230A	IPTG 100¬µM	0.517183	0.00649663		13.0016	R250A	IPTG 100¬µM	0.51535	0.0101467		13.0016	R333A	IPTG 100¬µM	0.514967	0.0115115		13.0016	F227A R230A	IPTG 100¬µM	0.5407	0.00234378		13.0016	R230A Q249A	IPTG 100¬µM	0.628667	0.00202759		13.0016	R230A T253A
13.1683	D39V	IPTG 100¬µM	0.535167	0.00387528		13.1683	VL4012	IPTG 100¬µM	0.531211	0.0136295		13.1683	R152A	IPTG 100¬µM	0.47275	0.0234		13.1683	R230A	IPTG 100¬µM	0.51675	0.0062877		13.1683	R250A	IPTG 100¬µM	0.5145	0.0105508		13.1683	R333A	IPTG 100¬µM	0.514133	0.0119047		13.1683	F227A R230A	IPTG 100¬µM	0.5404	0.00252388		13.1683	R230A Q249A	IPTG 100¬µM	0.628	0.00321455		13.1683	R230A T253A
13.3349	D39V	IPTG 100¬µM	0.533967	0.00366548		13.3349	VL4012	IPTG 100¬µM	0.530311	0.0137225		13.3349	R152A	IPTG 100¬µM	0.465383	0.026237		13.3349	R230A	IPTG 100¬µM	0.516017	0.00658951		13.3349	R250A	IPTG 100¬µM	0.513567	0.0105902		13.3349	R333A	IPTG 100¬µM	0.513133	0.0115346		13.3349	F227A R230A	IPTG 100¬µM	0.5406	0.0023388		13.3349	R230A Q249A	IPTG 100¬µM	0.627667	0.0031798		13.3349	R230A T253A
13.5016	D39V	IPTG 100¬µM	0.533	0.00367949		13.5016	VL4012	IPTG 100¬µM	0.529811	0.0137323		13.5016	R152A	IPTG 100¬µM	0.457933	0.0288997		13.5016	R230A	IPTG 100¬µM	0.5162	0.00630196		13.5016	R250A	IPTG 100¬µM	0.515083	0.0100471		13.5016	R333A	IPTG 100¬µM	0.5117	0.0113582		13.5016	F227A R230A	IPTG 100¬µM	0.5399	0.00196554		13.5016	R230A Q249A	IPTG 100¬µM	0.627333	0.0034801		13.5016	R230A T253A
13.6683	D39V	IPTG 100¬µM	0.532883	0.00336525		13.6683	VL4012	IPTG 100¬µM	0.529244	0.0137952		13.6683	R152A	IPTG 100¬µM	0.450117	0.0322437		13.6683	R230A	IPTG 100¬µM	0.5156	0.00629608		13.6683	R250A	IPTG 100¬µM	0.51425	0.00982988		13.6683	R333A	IPTG 100¬µM	0.511	0.0111792		13.6683	F227A R230A	IPTG 100¬µM	0.5387	0.00253574		13.6683	R230A Q249A	IPTG 100¬µM	0.627333	0.00290593		13.6683	R230A T253A
13.835	D39V	IPTG 100¬µM	0.532167	0.00336121		13.835	VL4012	IPTG 100¬µM	0.528494	0.0138171		13.835	R152A	IPTG 100¬µM	0.44105	0.0354873		13.835	R230A	IPTG 100¬µM	0.5164	0.00583809		13.835	R250A	IPTG 100¬µM	0.5135	0.00984164		13.835	R333A	IPTG 100¬µM	0.510833	0.0113185		13.835	F227A R230A	IPTG 100¬µM	0.539567	0.00258866		13.835	R230A Q249A	IPTG 100¬µM	0.627333	0.0034801		13.835	R230A T253A
14.0017	D39V	IPTG 100¬µM	0.531383	0.00320025		14.0017	VL4012	IPTG 100¬µM	0.5275	0.0139721		14.0017	R152A	IPTG 100¬µM	0.433133	0.0379857		14.0017	R230A	IPTG 100¬µM	0.515383	0.00581007		14.0017	R250A	IPTG 100¬µM	0.510933	0.0100498		14.0017	R333A	IPTG 100¬µM	0.508933	0.0113285		14.0017	F227A R230A	IPTG 100¬µM	0.538467	0.0025543		14.0017	R230A Q249A	IPTG 100¬µM	0.626333	0.0031798		14.0017	R230A T253A
14.1684	D39V	IPTG 100¬µM	0.530633	0.00330663		14.1684	VL4012	IPTG 100¬µM	0.527339	0.0138877		14.1684	R152A	IPTG 100¬µM	0.42475	0.0412332		14.1684	R230A	IPTG 100¬µM	0.515167	0.00576713		14.1684	R250A	IPTG 100¬µM	0.51235	0.00972614		14.1684	R333A	IPTG 100¬µM	0.5084	0.0111554		14.1684	F227A R230A	IPTG 100¬µM	0.538167	0.00231829		14.1684	R230A Q249A	IPTG 100¬µM	0.626	0.0034641		14.1684	R230A T253A
14.3351	D39V	IPTG 100¬µM	0.529583	0.00353426		14.3351	VL4012	IPTG 100¬µM	0.5265	0.0140735		14.3351	R152A	IPTG 100¬µM	0.41805	0.0440169		14.3351	R230A	IPTG 100¬µM	0.514967	0.0057581		14.3351	R250A	IPTG 100¬µM	0.510917	0.00987142		14.3351	R333A	IPTG 100¬µM	0.5093	0.0114151		14.3351	F227A R230A	IPTG 100¬µM	0.5377	0.00236432		14.3351	R230A Q249A	IPTG 100¬µM	0.626333	0.0034801		14.3351	R230A T253A
14.5017	D39V	IPTG 100¬µM	0.528117	0.00344348		14.5017	VL4012	IPTG 100¬µM	0.526139	0.0140929		14.5017	R152A	IPTG 100¬µM	0.410917	0.0469519		14.5017	R230A	IPTG 100¬µM	0.513933	0.0058196		14.5017	R250A	IPTG 100¬µM	0.510433	0.00977397		14.5017	R333A	IPTG 100¬µM	0.508367	0.0112856		14.5017	F227A R230A	IPTG 100¬µM	0.538033	0.00265226		14.5017	R230A Q249A	IPTG 100¬µM	0.625667	0.00290593		14.5017	R230A T253A
14.6684	D39V	IPTG 100¬µM	0.52755	0.00320611		14.6684	VL4012	IPTG 100¬µM	0.525439	0.0142061		14.6684	R152A	IPTG 100¬µM	0.406083	0.04945		14.6684	R230A	IPTG 100¬µM	0.515067	0.00554182		14.6684	R250A	IPTG 100¬µM	0.50965	0.00973984		14.6684	R333A	IPTG 100¬µM	0.507533	0.0115557		14.6684	F227A R230A	IPTG 100¬µM	0.536433	0.00320277		14.6684	R230A Q249A	IPTG 100¬µM	0.624333	0.00290593		14.6684	R230A T253A
14.8351	D39V	IPTG 100¬µM	0.52755	0.0032193		14.8351	VL4012	IPTG 100¬µM	0.524656	0.0142873		14.8351	R152A	IPTG 100¬µM	0.400683	0.0513353		14.8351	R230A	IPTG 100¬µM	0.514383	0.00565128		14.8351	R250A	IPTG 100¬µM	0.508917	0.0100561		14.8351	R333A	IPTG 100¬µM	0.5088	0.0107598		14.8351	F227A R230A	IPTG 100¬µM	0.535467	0.00336271		14.8351	R230A Q249A	IPTG 100¬µM	0.624	0.0034641		14.8351	R230A T253A
15.0018	D39V	IPTG 100¬µM	0.526733	0.00351518		15.0018	VL4012	IPTG 100¬µM	0.524044	0.0143476		15.0018	R152A	IPTG 100¬µM	0.39655	0.0532368		15.0018	R230A	IPTG 100¬µM	0.513933	0.00573136		15.0018	R250A	IPTG 100¬µM	0.507867	0.0100673		15.0018	R333A	IPTG 100¬µM	0.5073	0.0109587		15.0018	F227A R230A	IPTG 100¬µM	0.5357	0.00355012		15.0018	R230A Q249A	IPTG 100¬µM	0.623667	0.0031798		15.0018	R230A T253A
15.1685	D39V	IPTG 100¬µM	0.526017	0.0034575		15.1685	VL4012	IPTG 100¬µM	0.52305	0.014389		15.1685	R152A	IPTG 100¬µM	0.393883	0.0546338		15.1685	R230A	IPTG 100¬µM	0.513667	0.00558729		15.1685	R250A	IPTG 100¬µM	0.509383	0.00982325		15.1685	R333A	IPTG 100¬µM	0.505567	0.0107046		15.1685	F227A R230A	IPTG 100¬µM	0.534633	0.0038229		15.1685	R230A Q249A	IPTG 100¬µM	0.623	0.00321455		15.1685	R230A T253A
15.3352	D39V	IPTG 100¬µM	0.52575	0.00316246		15.3352	VL4012	IPTG 100¬µM	0.522006	0.0145994		15.3352	R152A	IPTG 100¬µM	0.390783	0.0561672		15.3352	R230A	IPTG 100¬µM	0.512817	0.00546061		15.3352	R250A	IPTG 100¬µM	0.50755	0.00994722		15.3352	R333A	IPTG 100¬µM	0.506233	0.0105618		15.3352	F227A R230A	IPTG 100¬µM	0.534567	0.00356948		15.3352	R230A Q249A	IPTG 100¬µM	0.621667	0.0031798		15.3352	R230A T253A
15.5019	D39V	IPTG 100¬µM	0.52395	0.00343945		15.5019	VL4012	IPTG 100¬µM	0.520417	0.0147844		15.5019	R152A	IPTG 100¬µM	0.3878	0.0573864		15.5019	R230A	IPTG 100¬µM	0.512667	0.00528303		15.5019	R250A	IPTG 100¬µM	0.507317	0.00978173		15.5019	R333A	IPTG 100¬µM	0.505267	0.00980973		15.5019	F227A R230A	IPTG 100¬µM	0.533567	0.0040683		15.5019	R230A Q249A	IPTG 100¬µM	0.621333	0.0031798		15.5019	R230A T253A
15.6686	D39V	IPTG 100¬µM	0.523733	0.00313897		15.6686	VL4012	IPTG 100¬µM	0.519906	0.0148682		15.6686	R152A	IPTG 100¬µM	0.384867	0.0585426		15.6686	R230A	IPTG 100¬µM	0.5125	0.00510516		15.6686	R250A	IPTG 100¬µM	0.506183	0.0100015		15.6686	R333A	IPTG 100¬µM	0.504667	0.0107195		15.6686	F227A R230A	IPTG 100¬µM	0.533467	0.00413778		15.6686	R230A Q249A	IPTG 100¬µM	0.620667	0.0031798		15.6686	R230A T253A
15.8353	D39V	IPTG 100¬µM	0.5235	0.00340979		15.8353	VL4012	IPTG 100¬µM	0.51825	0.0150273		15.8353	R152A	IPTG 100¬µM	0.382933	0.0596637		15.8353	R230A	IPTG 100¬µM	0.512717	0.0048737		15.8353	R250A	IPTG 100¬µM	0.504667	0.00998334		15.8353	R333A	IPTG 100¬µM	0.504833	0.0107105		15.8353	F227A R230A	IPTG 100¬µM	0.532967	0.00412404		15.8353	R230A Q249A	IPTG 100¬µM	0.619333	0.0031798		15.8353	R230A T253A
16.0019	D39V	IPTG 100¬µM	NA	NA		16.0019	VL4012	IPTG 100¬µM	NA	NA		16.0019	R152A	IPTG 100¬µM	NA	NA		16.0019	R230A	IPTG 100¬µM	NA	NA		16.0019	R250A	IPTG 100¬µM	NA	NA		16.0019	R333A	IPTG 100¬µM	NA	NA		16.0019	F227A R230A	IPTG 100¬µM	0.532067	0.00438799		16.0019	R230A Q249A	IPTG 100¬µM	0.617667	0.00290593		16.0019	R230A T253A
16.1686	D39V	IPTG 100¬µM	NA	NA		16.1686	VL4012	IPTG 100¬µM	NA	NA		16.1686	R152A	IPTG 100¬µM	NA	NA		16.1686	R230A	IPTG 100¬µM	NA	NA		16.1686	R250A	IPTG 100¬µM	NA	NA		16.1686	R333A	IPTG 100¬µM	NA	NA		16.1686	F227A R230A	IPTG 100¬µM	0.5314	0.00477912		16.1686	R230A Q249A	IPTG 100¬µM	0.616333	0.0034801		16.1686	R230A T253A
16.3353	D39V	IPTG 100¬µM	NA	NA		16.3353	VL4012	IPTG 100¬µM	NA	NA		16.3353	R152A	IPTG 100¬µM	NA	NA		16.3353	R230A	IPTG 100¬µM	NA	NA		16.3353	R250A	IPTG 100¬µM	NA	NA		16.3353	R333A	IPTG 100¬µM	NA	NA		16.3353	F227A R230A	IPTG 100¬µM	0.530167	0.00526002		16.3353	R230A Q249A	IPTG 100¬µM	0.615	0.00378594		16.3353	R230A T253A
16.502	D39V	IPTG 100¬µM	NA	NA		16.502	VL4012	IPTG 100¬µM	NA	NA		16.502	R152A	IPTG 100¬µM	NA	NA		16.502	R230A	IPTG 100¬µM	NA	NA		16.502	R250A	IPTG 100¬µM	NA	NA		16.502	R333A	IPTG 100¬µM	NA	NA		16.502	F227A R230A	IPTG 100¬µM	0.529233	0.00565253		16.502	R230A Q249A	IPTG 100¬µM	0.613	0.0034641		16.502	R230A T253A
16.6687	D39V	IPTG 100¬µM	NA	NA		16.6687	VL4012	IPTG 100¬µM	NA	NA		16.6687	R152A	IPTG 100¬µM	NA	NA		16.6687	R230A	IPTG 100¬µM	NA	NA		16.6687	R250A	IPTG 100¬µM	NA	NA		16.6687	R333A	IPTG 100¬µM	NA	NA		16.6687	F227A R230A	IPTG 100¬µM	0.527767	0.00631012		16.6687	R230A Q249A	IPTG 100¬µM	0.611333	0.0031798		16.6687	R230A T253A
16.8354	D39V	IPTG 100¬µM	NA	NA		16.8354	VL4012	IPTG 100¬µM	NA	NA		16.8354	R152A	IPTG 100¬µM	NA	NA		16.8354	R230A	IPTG 100¬µM	NA	NA		16.8354	R250A	IPTG 100¬µM	NA	NA		16.8354	R333A	IPTG 100¬µM	NA	NA		16.8354	F227A R230A	IPTG 100¬µM	0.5262	0.00741148		16.8354	R230A Q249A	IPTG 100¬µM	0.609667	0.0031798		16.8354	R230A T253A
17.0021	D39V	IPTG 100¬µM	NA	NA		17.0021	VL4012	IPTG 100¬µM	NA	NA		17.0021	R152A	IPTG 100¬µM	NA	NA		17.0021	R230A	IPTG 100¬µM	NA	NA		17.0021	R250A	IPTG 100¬µM	NA	NA		17.0021	R333A	IPTG 100¬µM	NA	NA		17.0021	F227A R230A	IPTG 100¬µM	0.525867	0.0066519		17.0021	R230A Q249A	IPTG 100¬µM	0.607333	0.0034801		17.0021	R230A T253A
17.1687	D39V	IPTG 100¬µM	NA	NA		17.1687	VL4012	IPTG 100¬µM	NA	NA		17.1687	R152A	IPTG 100¬µM	NA	NA		17.1687	R230A	IPTG 100¬µM	NA	NA		17.1687	R250A	IPTG 100¬µM	NA	NA		17.1687	R333A	IPTG 100¬µM	NA	NA		17.1687	F227A R230A	IPTG 100¬µM	0.524367	0.00774216		17.1687	R230A Q249A	IPTG 100¬µM	0.605333	0.00290593		17.1687	R230A T253A
17.3354	D39V	IPTG 100¬µM	NA	NA		17.3354	VL4012	IPTG 100¬µM	NA	NA		17.3354	R152A	IPTG 100¬µM	NA	NA		17.3354	R230A	IPTG 100¬µM	NA	NA		17.3354	R250A	IPTG 100¬µM	NA	NA		17.3354	R333A	IPTG 100¬µM	NA	NA		17.3354	F227A R230A	IPTG 100¬µM	0.5236	0.0078615		17.3354	R230A Q249A	IPTG 100¬µM	0.602	0.00321455		17.3354	R230A T253A
17.5021	D39V	IPTG 100¬µM	NA	NA		17.5021	VL4012	IPTG 100¬µM	NA	NA		17.5021	R152A	IPTG 100¬µM	NA	NA		17.5021	R230A	IPTG 100¬µM	NA	NA		17.5021	R250A	IPTG 100¬µM	NA	NA		17.5021	R333A	IPTG 100¬µM	NA	NA		17.5021	F227A R230A	IPTG 100¬µM	0.522267	0.00857717		17.5021	R230A Q249A	IPTG 100¬µM	0.599333	0.00290593		17.5021	R230A T253A
17.6688	D39V	IPTG 100¬µM	NA	NA		17.6688	VL4012	IPTG 100¬µM	NA	NA		17.6688	R152A	IPTG 100¬µM	NA	NA		17.6688	R230A	IPTG 100¬µM	NA	NA		17.6688	R250A	IPTG 100¬µM	NA	NA		17.6688	R333A	IPTG 100¬µM	NA	NA		17.6688	F227A R230A	IPTG 100¬µM	0.520733	0.00907309		17.6688	R230A Q249A	IPTG 100¬µM	0.596	0.00288675		17.6688	R230A T253A
17.8355	D39V	IPTG 100¬µM	NA	NA		17.8355	VL4012	IPTG 100¬µM	NA	NA		17.8355	R152A	IPTG 100¬µM	NA	NA		17.8355	R230A	IPTG 100¬µM	NA	NA		17.8355	R250A	IPTG 100¬µM	NA	NA		17.8355	R333A	IPTG 100¬µM	NA	NA		17.8355	F227A R230A	IPTG 100¬µM	0.5187	0.00952523		17.8355	R230A Q249A	IPTG 100¬µM	0.593	0.00288675		17.8355	R230A T253A
18.0022	D39V	IPTG 100¬µM	NA	NA		18.0022	VL4012	IPTG 100¬µM	NA	NA		18.0022	R152A	IPTG 100¬µM	NA	NA		18.0022	R230A	IPTG 100¬µM	NA	NA		18.0022	R250A	IPTG 100¬µM	NA	NA		18.0022	R333A	IPTG 100¬µM	NA	NA		18.0022	F227A R230A	IPTG 100¬µM	0.5177	0.00989595		18.0022	R230A Q249A	IPTG 100¬µM	0.589333	0.00290593		18.0022	R230A T253A
18.1689	D39V	IPTG 100¬µM	NA	NA		18.1689	VL4012	IPTG 100¬µM	NA	NA		18.1689	R152A	IPTG 100¬µM	NA	NA		18.1689	R230A	IPTG 100¬µM	NA	NA		18.1689	R250A	IPTG 100¬µM	NA	NA		18.1689	R333A	IPTG 100¬µM	NA	NA		18.1689	F227A R230A	IPTG 100¬µM	0.515767	0.0103386		18.1689	R230A Q249A	IPTG 100¬µM	0.585	0.00288675		18.1689	R230A T253A
18.3356	D39V	IPTG 100¬µM	NA	NA		18.3356	VL4012	IPTG 100¬µM	NA	NA		18.3356	R152A	IPTG 100¬µM	NA	NA		18.3356	R230A	IPTG 100¬µM	NA	NA		18.3356	R250A	IPTG 100¬µM	NA	NA		18.3356	R333A	IPTG 100¬µM	NA	NA		18.3356	F227A R230A	IPTG 100¬µM	0.514367	0.0106559		18.3356	R230A Q249A	IPTG 100¬µM	0.580667	0.0031798		18.3356	R230A T253A
18.5023	D39V	IPTG 100¬µM	NA	NA		18.5023	VL4012	IPTG 100¬µM	NA	NA		18.5023	R152A	IPTG 100¬µM	NA	NA		18.5023	R230A	IPTG 100¬µM	NA	NA		18.5023	R250A	IPTG 100¬µM	NA	NA		18.5023	R333A	IPTG 100¬µM	NA	NA		18.5023	F227A R230A	IPTG 100¬µM	0.512467	0.011167		18.5023	R230A Q249A	IPTG 100¬µM	0.576333	0.00290593		18.5023	R230A T253A
18.6689	D39V	IPTG 100¬µM	NA	NA		18.6689	VL4012	IPTG 100¬µM	NA	NA		18.6689	R152A	IPTG 100¬µM	NA	NA		18.6689	R230A	IPTG 100¬µM	NA	NA		18.6689	R250A	IPTG 100¬µM	NA	NA		18.6689	R333A	IPTG 100¬µM	NA	NA		18.6689	F227A R230A	IPTG 100¬µM	0.510767	0.0117505		18.6689	R230A Q249A	IPTG 100¬µM	0.570667	0.00296273		18.6689	R230A T253A
18.8356	D39V	IPTG 100¬µM	NA	NA		18.8356	VL4012	IPTG 100¬µM	NA	NA		18.8356	R152A	IPTG 100¬µM	NA	NA		18.8356	R230A	IPTG 100¬µM	NA	NA		18.8356	R250A	IPTG 100¬µM	NA	NA		18.8356	R333A	IPTG 100¬µM	NA	NA		18.8356	F227A R230A	IPTG 100¬µM	0.5079	0.0123135		18.8356	R230A Q249A	IPTG 100¬µM	0.565	0.00264575		18.8356	R230A T253A
19.0023	D39V	IPTG 100¬µM	NA	NA		19.0023	VL4012	IPTG 100¬µM	NA	NA		19.0023	R152A	IPTG 100¬µM	NA	NA		19.0023	R230A	IPTG 100¬µM	NA	NA		19.0023	R250A	IPTG 100¬µM	NA	NA		19.0023	R333A	IPTG 100¬µM	NA	NA		19.0023	F227A R230A	IPTG 100¬µM	0.505467	0.0128872		19.0023	R230A Q249A	IPTG 100¬µM	0.558	0.00251661		19.0023	R230A T253A
19.169	D39V	IPTG 100¬µM	NA	NA		19.169	VL4012	IPTG 100¬µM	NA	NA		19.169	R152A	IPTG 100¬µM	NA	NA		19.169	R230A	IPTG 100¬µM	NA	NA		19.169	R250A	IPTG 100¬µM	NA	NA		19.169	R333A	IPTG 100¬µM	NA	NA		19.169	F227A R230A	IPTG 100¬µM	0.503	0.0134537		19.169	R230A Q249A	IPTG 100¬µM	0.551333	0.00272845		19.169	R230A T253A
19.3357	D39V	IPTG 100¬µM	NA	NA		19.3357	VL4012	IPTG 100¬µM	NA	NA		19.3357	R152A	IPTG 100¬µM	NA	NA		19.3357	R230A	IPTG 100¬µM	NA	NA		19.3357	R250A	IPTG 100¬µM	NA	NA		19.3357	R333A	IPTG 100¬µM	NA	NA		19.3357	F227A R230A	IPTG 100¬µM	0.499667	0.0140338		19.3357	R230A Q249A	IPTG 100¬µM	0.543	0.00251661		19.3357	R230A T253A
19.5024	D39V	IPTG 100¬µM	NA	NA		19.5024	VL4012	IPTG 100¬µM	NA	NA		19.5024	R152A	IPTG 100¬µM	NA	NA		19.5024	R230A	IPTG 100¬µM	NA	NA		19.5024	R250A	IPTG 100¬µM	NA	NA		19.5024	R333A	IPTG 100¬µM	NA	NA		19.5024	F227A R230A	IPTG 100¬µM	0.496333	0.0146167		19.5024	R230A Q249A	IPTG 100¬µM	0.536	0.00251661		19.5024	R230A T253A
19.6691	D39V	IPTG 100¬µM	NA	NA		19.6691	VL4012	IPTG 100¬µM	NA	NA		19.6691	R152A	IPTG 100¬µM	NA	NA		19.6691	R230A	IPTG 100¬µM	NA	NA		19.6691	R250A	IPTG 100¬µM	NA	NA		19.6691	R333A	IPTG 100¬µM	NA	NA		19.6691	F227A R230A	IPTG 100¬µM	0.492667	0.0151847		19.6691	R230A Q249A	IPTG 100¬µM	0.527667	0.00296273		19.6691	R230A T253A
19.8358	D39V	IPTG 100¬µM	NA	NA		19.8358	VL4012	IPTG 100¬µM	NA	NA		19.8358	R152A	IPTG 100¬µM	NA	NA		19.8358	R230A	IPTG 100¬µM	NA	NA		19.8358	R250A	IPTG 100¬µM	NA	NA		19.8358	R333A	IPTG 100¬µM	NA	NA		19.8358	F227A R230A	IPTG 100¬µM	0.4886	0.0156027		19.8358	R230A Q249A	IPTG 100¬µM	0.518333	0.00272845		19.8358	R230A T253A
20.0024	D39V	IPTG 100¬µM	NA	NA		20.0024	VL4012	IPTG 100¬µM	NA	NA		20.0024	R152A	IPTG 100¬µM	NA	NA		20.0024	R230A	IPTG 100¬µM	NA	NA		20.0024	R250A	IPTG 100¬µM	NA	NA		20.0024	R333A	IPTG 100¬µM	NA	NA		20.0024	F227A R230A	IPTG 100¬µM	0.4841	0.016266		20.0024	R230A Q249A	IPTG 100¬µM	0.508333	0.00272845		20.0024	R230A T253A
[truncated: 73 more columns]

## Sheet: Suppl. Fig 8D-E
Well	Fluor	Target	Sample	Cq		Well	Fluor	Target	Sample	Cq		Well	Fluor	Target	Sample	Cq		Well	Fluor	Target	Sample	Cq		Well	Fluor	Target	Sample	Cq		Well	Fluor	Target	Sample	Cq
A01	SYBR	tacF	D39V	22.59		A01	SYBR	tacF	D39V-1	20.11		A01	SYBR	tacF	D39V	17.45		A01	SYBR	tacF	D39V	18.03		A01	SYBR	tacF	D39V	20.52		A01	SYBR	tacF	D39V	20.1
A02	SYBR	tacF	D39V	20.96		A02	SYBR	tacF	D39V-1	20.39		A02	SYBR	tacF	D39V	17.96		A02	SYBR	tacF	D39V	18.09		A02	SYBR	tacF	D39V	20.61		A02	SYBR	tacF	D39V	20.13
A03	SYBR	tacF	D39V	22.09		A03	SYBR	tacF	D39V-1	20.68		A03	SYBR	tacF	D39V	18.16		A03	SYBR	tacF	D39V	18.36		A03	SYBR	tacF	D39V	20.49		A03	SYBR	tacF	D39V	20.05
A04	SYBR	tacF	15 aTc	18.02		A04	SYBR	tacF	15-ATC-1	16.5		A04	SYBR	tacF	15 aTc	16.35		A04	SYBR	tacF	15 aTc	16.25		A04	SYBR	tacF	15 aTc	17.03		A04	SYBR	tacF	15 atc	18.48
A05	SYBR	tacF	15 aTc	43.72		A05	SYBR	tacF	15-ATC-1	16.8		A05	SYBR	tacF	15 aTc	16.17		A05	SYBR	tacF	15 aTc	16.34		A05	SYBR	tacF	15 aTc	16.88		A05	SYBR	tacF	15 atc	18.24
A06	SYBR	tacF	15 aTc	19.22		A06	SYBR	tacF	15-ATC-1	16.47		A06	SYBR	tacF	15 aTc	16.37		A06	SYBR	tacF	15 aTc	16.22		A06	SYBR	tacF	15 aTc	17.28		A06	SYBR	tacF	15 atc	18.36
A07	SYBR	gyrA	D39V	20.91		A07	SYBR	gyrA	D39V-1	20.37		A07	SYBR	gyrA	D39V	18.11		A07	SYBR	gyrA	D39V	19.78		A07	SYBR	gyrA	D39V	20.2		A07	SYBR	gyrA	D39V	18.41
A08	SYBR	gyrA	D39V	21.36		A08	SYBR	gyrA	D39V-1	20.46		A08	SYBR	gyrA	D39V	18.19		A08	SYBR	gyrA	D39V	20.02		A08	SYBR	gyrA	D39V	20.18		A08	SYBR	gyrA	D39V	19.2
A09	SYBR	gyrA	D39V	21.72		A09	SYBR	gyrA	D39V-1	20.27		A09	SYBR	gyrA	D39V	18.59		A09	SYBR	gyrA	D39V	20.09		A09	SYBR	gyrA	D39V	20.28		A09	SYBR	gyrA	D39V	19.24
A10	SYBR	gyrA	15 aTc	20.69		A10	SYBR	gyrA	15-ATC-1	19.38		A10	SYBR	gyrA	15 aTc	19.17		A10	SYBR	gyrA	15 aTc	19.85		A10	SYBR	gyrA	15 aTc	19.98		A10	SYBR	gyrA	15 atc	20.22
A11	SYBR	gyrA	15 aTc	21.42		A11	SYBR	gyrA	15-ATC-1	19.4		A11	SYBR	gyrA	15 aTc	18.9		A11	SYBR	gyrA	15 aTc	20.11		A11	SYBR	gyrA	15 aTc	19.99		A11	SYBR	gyrA	15 atc	20.15
A12	SYBR	gyrA	15 aTc	21.39		A12	SYBR	gyrA	15-ATC-1	19.38		A12	SYBR	gyrA	15 aTc	19.02		A12	SYBR	gyrA	15 aTc	20.36		A12	SYBR	gyrA	15 aTc	20.08		A12	SYBR	gyrA	15 atc	20.43
B01	SYBR	tacF	4012 IPTG	17.97		B01	SYBR	tacF	4012-IPTG-1	18.04		B01	SYBR	tacF	4012 IPTG	23.83		B01	SYBR	tacF	4012 IPTG	16.76		B01	SYBR	tacF	4012 IPTG	17.59		B01	SYBR	tacF	4012 IPTG	18.02
B02	SYBR	tacF	4012 IPTG	20		B02	SYBR	tacF	4012-IPTG-1	18.2		B02	SYBR	tacF	4012 IPTG	24.01		B02	SYBR	tacF	4012 IPTG	17.06		B02	SYBR	tacF	4012 IPTG	17.71		B02	SYBR	tacF	4012 IPTG	18.21
B03	SYBR	tacF	4012 IPTG	18.42		B03	SYBR	tacF	4012-IPTG-1	18.21		B03	SYBR	tacF	4012 IPTG	24.03		B03	SYBR	tacF	4012 IPTG	17.13		B03	SYBR	tacF	4012 IPTG	17.4		B03	SYBR	tacF	4012 IPTG	18.04
B04	SYBR	tacF	16 IPTG	16.04		B04	SYBR	tacF	16-IPTG-1	15.8		B04	SYBR	tacF	16 IPTG	15.47		B04	SYBR	tacF	16 IPTG	14.14		B04	SYBR	tacF	16 IPTG	18.03		B04	SYBR	tacF	16 iptg	15.45
B05	SYBR	tacF	16 IPTG	15.91		B05	SYBR	tacF	16-IPTG-1	15.7		B05	SYBR	tacF	16 IPTG	15.58		B05	SYBR	tacF	16 IPTG	14.39		B05	SYBR	tacF	16 IPTG	14.84		B05	SYBR	tacF	16 iptg	16.21
B06	SYBR	tacF	16 IPTG	15.94		B06	SYBR	tacF	16-IPTG-1	15.71		B06	SYBR	tacF	16 IPTG	15.25		B06	SYBR	tacF	16 IPTG	15.04		B06	SYBR	tacF	16 IPTG	15.47		B06	SYBR	tacF	16 iptg	15.25
B07	SYBR	gyrA	4012 IPTG	20.2		B07	SYBR	gyrA	4012-IPTG-1	20.46		B07	SYBR	gyrA	4012 IPTG	26.29		B07	SYBR	gyrA	4012 IPTG	20.46		B07	SYBR	gyrA	4012 IPTG	19.97		B07	SYBR	gyrA	4012 IPTG	20.41
B08	SYBR	gyrA	4012 IPTG	20.4		B08	SYBR	gyrA	4012-IPTG-1	20.67		B08	SYBR	gyrA	4012 IPTG	26.51		B08	SYBR	gyrA	4012 IPTG	20.13		B08	SYBR	gyrA	4012 IPTG	20.07		B08	SYBR	gyrA	4012 IPTG	20.31
B09	SYBR	gyrA	4012 IPTG	20.29		B09	SYBR	gyrA	4012-IPTG-1	20.58		B09	SYBR	gyrA	4012 IPTG	26.34		B09	SYBR	gyrA	4012 IPTG	20.05		B09	SYBR	gyrA	4012 IPTG	20.07		B09	SYBR	gyrA	4012 IPTG	20.33
B10	SYBR	gyrA	16 IPTG	21.08		B10	SYBR	gyrA	16-IPTG-1	20.98		B10	SYBR	gyrA	16 IPTG	21.12		B10	SYBR	gyrA	16 IPTG	19.87		B10	SYBR	gyrA	16 IPTG	19.41		B10	SYBR	gyrA	16 iptg	20.16
B11	SYBR	gyrA	16 IPTG	20.62		B11	SYBR	gyrA	16-IPTG-1	21.02		B11	SYBR	gyrA	16 IPTG	20.55		B11	SYBR	gyrA	16 IPTG	19.91		B11	SYBR	gyrA	16 IPTG	19.78		B11	SYBR	gyrA	16 iptg	20.44
B12	SYBR	gyrA	16 IPTG	21.36		B12	SYBR	gyrA	16-IPTG-1	20.89		B12	SYBR	gyrA	16 IPTG	20.78		B12	SYBR	gyrA	16 IPTG	20.32		B12	SYBR	gyrA	16 IPTG	19.38		B12	SYBR	gyrA	16 iptg	20.38
C01	SYBR	tacF	4012 aTc	18.78		C01	SYBR	tacF	4012-ATC-1	19.57		C01	SYBR	tacF	4012 aTc	17.04		C01	SYBR	tacF	4012 aTc	17.73		C01	SYBR	tacF	4012 aTc	19.3		C01	SYBR	tacF	4012 aTc	19.96
C02	SYBR	tacF	4012 aTc	19.05		C02	SYBR	tacF	4012-ATC-1	19.34		C02	SYBR	tacF	4012 aTc	17.36		C02	SYBR	tacF	4012 aTc	18.04		C02	SYBR	tacF	4012 aTc	19.55		C02	SYBR	tacF	4012 aTc	19.72
C03	SYBR	tacF	4012 aTc	18.5		C03	SYBR	tacF	4012-ATC-1	19.57		C03	SYBR	tacF	4012 aTc	18.53		C03	SYBR	tacF	4012 aTc	18.16		C03	SYBR	tacF	4012 aTc	19.49		C03	SYBR	tacF	4012 aTc	20.05
C04	SYBR	tacF	16 aTc	18.51		C04	SYBR	tacF	16-ATC-1	18.49		C04	SYBR	tacF	16 aTc	20.13		C04	SYBR	tacF	16 aTc	20.16		C04	SYBR	tacF	16 aTc	20.09		C04	SYBR	tacF	16 aTc	19.06
C05	SYBR	tacF	16 aTc	18.78		C05	SYBR	tacF	16-ATC-1	17.45		C05	SYBR	tacF	16 aTc	20.45		C05	SYBR	tacF	16 aTc	20.34		C05	SYBR	tacF	16 aTc	20.69		C05	SYBR	tacF	16 aTc	18.99
C06	SYBR	tacF	16 aTc	18.57		C06	SYBR	tacF	16-ATC-1	18.31		C06	SYBR	tacF	16 aTc	20.55		C06	SYBR	tacF	16 aTc	20.84		C06	SYBR	tacF	16 aTc	20.17		C06	SYBR	tacF	16 aTc	18.79
C07	SYBR	gyrA	4012 aTc	20.27		C07	SYBR	gyrA	4012-ATC-1	21.46		C07	SYBR	gyrA	4012 aTc	18.82		C07	SYBR	gyrA	4012 aTc	19.76		C07	SYBR	gyrA	4012 aTc	20.46		C07	SYBR	gyrA	4012 aTc	21.02
C08	SYBR	gyrA	4012 aTc	20.34		C08	SYBR	gyrA	4012-ATC-1	20.71		C08	SYBR	gyrA	4012 aTc	19		C08	SYBR	gyrA	4012 aTc	19.99		C08	SYBR	gyrA	4012 aTc	20.34		C08	SYBR	gyrA	4012 aTc	20.73
C09	SYBR	gyrA	4012 aTc	20.31		C09	SYBR	gyrA	4012-ATC-1	23.58		C09	SYBR	gyrA	4012 aTc	19.02		C09	SYBR	gyrA	4012 aTc	20.09		C09	SYBR	gyrA	4012 aTc	27.95		C09	SYBR	gyrA	4012 aTc	20.72
C10	SYBR	gyrA	16 aTc	19.58		C10	SYBR	gyrA	16-ATC-1	19.82		C10	SYBR	gyrA	16 aTc	23.15		C10	SYBR	gyrA	16 aTc	22.54		C10	SYBR	gyrA	16 aTc	21.46		C10	SYBR	gyrA	16 aTc	19.88
C11	SYBR	gyrA	16 aTc	19.97		C11	SYBR	gyrA	16-ATC-1	19.66		C11	SYBR	gyrA	16 aTc	22.44		C11	SYBR	gyrA	16 aTc	22.46		C11	SYBR	gyrA	16 aTc	21.35		C11	SYBR	gyrA	16 aTc	19.87
C12	SYBR	gyrA	16 aTc	19.83		C12	SYBR	gyrA	16-ATC-1	19.89		C12	SYBR	gyrA	16 aTc	22.89		C12	SYBR	gyrA	16 aTc	23.3		C12	SYBR	gyrA	16 aTc	21.34		C12	SYBR	gyrA	16 aTc	20.06
D01	SYBR	tacF	06 IPTG	15.33		D01	SYBR	tacF	06-IPTG-1	15.16		D01	SYBR	tacF	06 IPTG	12.32		D01	SYBR	tacF	06 IPTG	15.06		D01	SYBR	tacF	06 IPTG	16.55		D01	SYBR	tacF	06 IPTG	17.01
D02	SYBR	tacF	06 IPTG	15.72		D02	SYBR	tacF	06-IPTG-1	14.69		D02	SYBR	tacF	06 IPTG	13.05		D02	SYBR	tacF	06 IPTG	15.07		D02	SYBR	tacF	06 IPTG	20		D02	SYBR	tacF	06 IPTG	16.91
D03	SYBR	tacF	06 IPTG	15.35		D03	SYBR	tacF	06-IPTG-1	14.88		D03	SYBR	tacF	06 IPTG	13.32		D03	SYBR	tacF	06 IPTG	15.63		D03	SYBR	tacF	06 IPTG	15.98		D03	SYBR	tacF	06 IPTG	17.12
D04	SYBR	tacF				D04	SYBR					D04	SYBR	tacF				D04	SYBR					D04	SYBR	tacF				D04	SYBR	tacF
D05	SYBR	tacF				D05	SYBR					D05	SYBR	tacF				D05	SYBR					D05	SYBR	tacF				D05	SYBR	tacF
D06	SYBR	tacF				D06	SYBR					D06	SYBR	tacF				D06	SYBR					D06	SYBR	tacF				D06	SYBR	tacF
D07	SYBR	gyrA	06 IPTG	20.24		D07	SYBR	gyrA	06-IPTG-1	21.92		D07	SYBR	gyrA	06 IPTG	18.19		D07	SYBR	gyrA	06 IPTG	19.39		D07	SYBR	gyrA	06 IPTG	21.4		D07	SYBR	gyrA	06 IPTG	20.74
D08	SYBR	gyrA	06 IPTG	20.54		D08	SYBR	gyrA	06-IPTG-1	20.64		D08	SYBR	gyrA	06 IPTG	18.79		D08	SYBR	gyrA	06 IPTG	19.55		D08	SYBR	gyrA	06 IPTG	21.32		D08	SYBR	gyrA	06 IPTG	20.71
D09	SYBR	gyrA	06 IPTG	19.86		D09	SYBR	gyrA	06-IPTG-1	20.12		D09	SYBR	gyrA	06 IPTG	18.79		D09	SYBR	gyrA	06 IPTG	19.85		D09	SYBR	gyrA	06 IPTG	21.25		D09	SYBR	gyrA	06 IPTG	20.92
D10	SYBR	gyrA				D10	SYBR					D10	SYBR	gyrA				D10	SYBR	gyrA	15 IPTG	19.26		D10	SYBR	gyrA				D10	SYBR	gyrA
D11	SYBR	gyrA				D11	SYBR					D11	SYBR	gyrA				D11	SYBR	gyrA	15 IPTG	19.5		D11	SYBR	gyrA				D11	SYBR	gyrA
D12	SYBR	gyrA				D12	SYBR					D12	SYBR	gyrA				D12	SYBR	gyrA	15 IPTG	19.33		D12	SYBR	gyrA				D12	SYBR	gyrA
E01	SYBR	tacF	06 aTc	19.41		E01	SYBR	tacF	06-ATC-1	16.05		E01	SYBR	tacF	06 aTc	18.12		E01	SYBR	tacF	06 aTc	16.11		E01	SYBR	tacF	06 aTc	15.72		E01	SYBR	tacF	06 aTc	18.22
E02	SYBR	tacF	06 aTc	19.5		E02	SYBR	tacF	06-ATC-1	17.5		E02	SYBR	tacF	06 aTc	19.02		E02	SYBR	tacF	06 aTc	16		E02	SYBR	tacF	06 aTc	18.11		E02	SYBR	tacF	06 aTc	18
E03	SYBR	tacF	06 aTc	19.39		E03	SYBR	tacF	06-ATC-1	17.59		E03	SYBR	tacF	06 aTc	18.81		E03	SYBR	tacF	06 aTc	16.57		E03	SYBR	tacF	06 aTc	16.15		E03	SYBR	tacF	06 aTc	18.12
E04	SYBR	tacF				E04	SYBR					E04	SYBR	tacF				E04	SYBR					E04	SYBR	tacF				E04	SYBR	tacF
E05	SYBR	tacF				E05	SYBR					E05	SYBR	tacF				E05	SYBR					E05	SYBR	tacF				E05	SYBR	tacF
E06	SYBR	tacF				E06	SYBR					E06	SYBR	tacF				E06	SYBR					E06	SYBR	tacF				E06	SYBR	tacF
E07	SYBR	gyrA	06 aTc	22.64		E07	SYBR	gyrA	06-ATC-1			E07	SYBR	gyrA	06 aTc	20.69		E07	SYBR	gyrA	06 aTc	19.1		E07	SYBR	gyrA	06 aTc	20.02		E07	SYBR	gyrA	06 aTc	19.54
E08	SYBR	gyrA	06 aTc	21.31		E08	SYBR	gyrA	06-ATC-1	19.73		E08	SYBR	gyrA	06 aTc	20.67		E08	SYBR	gyrA	06 aTc	19.11		E08	SYBR	gyrA	06 aTc	19.84		E08	SYBR	gyrA	06 aTc	20.07
E09	SYBR	gyrA	06 aTc	21.22		E09	SYBR	gyrA	06-ATC-1	20.09		E09	SYBR	gyrA	06 aTc	21.03		E09	SYBR	gyrA	06 aTc	19.18		E09	SYBR	gyrA	06 aTc	19.92		E09	SYBR	gyrA	06 aTc	20.14
E10	SYBR	gyrA				E10	SYBR					E10	SYBR	gyrA				E10	SYBR	gyrA	ntc	40.06		E10	SYBR	gyrA				E10	SYBR	gyrA
E11	SYBR	gyrA				E11	SYBR					E11	SYBR	gyrA				E11	SYBR	gyrA	ntc	35.01		E11	SYBR	gyrA				E11	SYBR	gyrA
E12	SYBR	gyrA				E12	SYBR					E12	SYBR	gyrA				E12	SYBR	gyrA	ntc			E12	SYBR	gyrA				E12	SYBR	gyrA
F01	SYBR	tacF	07 IPTG	15.18		F01	SYBR	tacF	07-IPTG-1	16.39		F01	SYBR	tacF	07 IPTG	13.45		F01	SYBR	tacF	07 IPTG	15.66		F01	SYBR	tacF	07 IPTG	15.67		F01	SYBR	tacF	07 IPTG	15.22
F02	SYBR	tacF	07 IPTG	14.94		F02	SYBR	tacF	07-IPTG-1	16.29		F02	SYBR	tacF	07 IPTG	14.12		F02	SYBR	tacF	07 IPTG	15.77		F02	SYBR	tacF	07 IPTG	15.89		F02	SYBR	tacF	07 IPTG	15.02
F03	SYBR	tacF	07 IPTG	15.03		F03	SYBR	tacF	07-IPTG-1	16.45		F03	SYBR	tacF	07 IPTG	14.45		F03	SYBR	tacF	07 IPTG	15.53		F03	SYBR	tacF	07 IPTG	16.17		F03	SYBR	tacF	07 IPTG	15.15
F04	SYBR	tacF				F04	SYBR					F04	SYBR	tacF				F04	SYBR					F04	SYBR	tacF				F04	SYBR	tacF
F05	SYBR	tacF				F05	SYBR					F05	SYBR	tacF				F05	SYBR					F05	SYBR	tacF				F05	SYBR	tacF
F06	SYBR	tacF				F06	SYBR					F06	SYBR	tacF				F06	SYBR					F06	SYBR	tacF				F06	SYBR	tacF
F07	SYBR	gyrA	07 IPTG	20.04		F07	SYBR	gyrA	07-IPTG-1	20.92		F07	SYBR	gyrA	07 IPTG	19.38		F07	SYBR	gyrA	07 IPTG	20.72		F07	SYBR	gyrA	07 IPTG	20.26		F07	SYBR	gyrA	07 IPTG	19.31
F08	SYBR	gyrA	07 IPTG	19.86		F08	SYBR	gyrA	07-IPTG-1	21.02		F08	SYBR	gyrA	07 IPTG	19.41		F08	SYBR	gyrA	07 IPTG	20.64		F08	SYBR	gyrA	07 IPTG	20.08		F08	SYBR	gyrA	07 IPTG	19.51
F09	SYBR	gyrA	07 IPTG	19.99		F09	SYBR	gyrA	07-IPTG-1	21.96		F09	SYBR	gyrA	07 IPTG	19.39		F09	SYBR	gyrA	07 IPTG	20.6		F09	SYBR	gyrA	07 IPTG	20.05		F09	SYBR	gyrA	07 IPTG	19.28
F10	SYBR	gyrA				F10	SYBR					F10	SYBR	gyrA				F10	SYBR					F10	SYBR	gyrA				F10	SYBR	gyrA
F11	SYBR	gyrA				F11	SYBR					F11	SYBR	gyrA				F11	SYBR					F11	SYBR	gyrA				F11	SYBR	gyrA
F12	SYBR	gyrA				F12	SYBR					F12	SYBR	gyrA				F12	SYBR			33.99		F12	SYBR	gyrA				F12	SYBR	gyrA
G01	SYBR	tacF	07 aTc	20		G01	SYBR	tacF	07-ATC-1	18.99		G01	SYBR	tacF	07 aTc	16.65		G01	SYBR	tacF	07 aTc	24.23		G01	SYBR	tacF	07 aTc	19.19		G01	SYBR	tacF	07 aTc	16.08
G02	SYBR	tacF	07 aTc	19.18		G02	SYBR	tacF	07-ATC-1	18.98		G02	SYBR	tacF	07 aTc	16.92		G02	SYBR	tacF	07 aTc	24.56		G02	SYBR	tacF	07 aTc	19.1		G02	SYBR	tacF	07 aTc	17.84
G03	SYBR	tacF	07 aTc	19.46		G03	SYBR	tacF	07-ATC-1	18.81		G03	SYBR	tacF	07 aTc	17.17		G03	SYBR	tacF	07 aTc	24.8		G03	SYBR	tacF	07 aTc	18.95		G03	SYBR	tacF	07 aTc	17.23
G04	SYBR	tacF				G04	SYBR					G04	SYBR	tacF				G04	SYBR					G04	SYBR	tacF				G04	SYBR	tacF
G05	SYBR	tacF				G05	SYBR					G05	SYBR	tacF				G05	SYBR					G05	SYBR	tacF				G05	SYBR	tacF
G06	SYBR	tacF				G06	SYBR					G06	SYBR	tacF				G06	SYBR					G06	SYBR	tacF				G06	SYBR	tacF
G07	SYBR	gyrA	07 aTc	21.34		G07	SYBR	gyrA	07-ATC-1	21.03		G07	SYBR	gyrA	07 aTc	18.86		G07	SYBR	gyrA	07 aTc	27.34		G07	SYBR	gyrA	07 aTc	21		G07	SYBR	gyrA	07 aTc	18.17
G08	SYBR	gyrA	07 aTc	21.08		G08	SYBR	gyrA	07-ATC-1	20.96		G08	SYBR	gyrA	07 aTc	19.17		G08	SYBR	gyrA	07 aTc	27.77		G08	SYBR	gyrA	07 aTc	21.12		G08	SYBR	gyrA	07 aTc	19.09
G09	SYBR	gyrA	07 aTc	21.4		G09	SYBR	gyrA	07-ATC-1	20.94		G09	SYBR	gyrA	07 aTc	19.2		G09	SYBR	gyrA	07 aTc	27.46		G09	SYBR	gyrA	07 aTc	21.04		G09	SYBR	gyrA	07 aTc	19.48
G10	SYBR	gyrA				G10	SYBR					G10	SYBR	gyrA				G10	SYBR					G10	SYBR	gyrA				G10	SYBR	gyrA
G11	SYBR	gyrA				G11	SYBR					G11	SYBR	gyrA				G11	SYBR					G11	SYBR	gyrA				G11	SYBR	gyrA
G12	SYBR	gyrA				G12	SYBR					G12	SYBR	gyrA				G12	SYBR					G12	SYBR	gyrA				G12	SYBR	gyrA
H01	SYBR	tacF	15 IPTG	17.24		H01	SYBR	tacF	15-IPTG-1	16.6		H01	SYBR	tacF	15 IPTG	16.15		H01	SYBR	tacF	15 IPTG	16.14		H01	SYBR	tacF	15 IPTG	15.15		H01	SYBR	tacF	15 Iptg	14.79
H02	SYBR	tacF	15 IPTG	17.08		H02	SYBR	tacF	15-IPTG-1	16.42		H02	SYBR	tacF	15 IPTG	15.38		H02	SYBR	tacF	15 IPTG	15.92		H02	SYBR	tacF	15 IPTG	15.69		H02	SYBR	tacF	15 Iptg	14.42
H03	SYBR	tacF	15 IPTG	16.49		H03	SYBR	tacF	15-IPTG-1	16.38		H03	SYBR	tacF	15 IPTG	15.73		H03	SYBR	tacF	15 IPTG	16		H03	SYBR	tacF	15 IPTG	15.84		H03	SYBR	tacF	15 Iptg	14.42
H04	SYBR	tacF	ntc	37.75		H04	SYBR		NTC	37.52		H04	SYBR	tacF	ntc	37.95		H04	SYBR	tacF	ntc	38.12		H04	SYBR	tacF	NTC	39.16		H04	SYBR	tacF	ntc	39.36
H05	SYBR	tacF	ntc			H05	SYBR		NTC	36.99		H05	SYBR	tacF	ntc	43.07		H05	SYBR	tacF	ntc			H05	SYBR	tacF	NTC	39.67		H05	SYBR	tacF	ntc	33.91
H06	SYBR	tacF	ntc			H06	SYBR		NTC	38.23		H06	SYBR	tacF	ntc	37.59		H06	SYBR	tacF	ntc	38.34		H06	SYBR	tacF	NTC	39.31		H06	SYBR	tacF	ntc	40.63
H07	SYBR	gyrA	15 IPTG	19.62		H07	SYBR	gyrA	15-IPTG-1	19.33		H07	SYBR	gyrA	15 IPTG	18.69		H07	SYBR			33.07		H07	SYBR	gyrA	15 IPTG	20.85		H07	SYBR	gyrA	15 Iptg	19.12
H08	SYBR	gyrA	15 IPTG	19.76		H08	SYBR	gyrA	15-IPTG-1	19.1		H08	SYBR	gyrA	15 IPTG	19.05		H08	SYBR			33.02		H08	SYBR	gyrA	15 IPTG	20.75		H08	SYBR	gyrA	15 Iptg	19.3
H09	SYBR	gyrA	15 IPTG	19.49		H09	SYBR	gyrA	15-IPTG-1	19.22		H09	SYBR	gyrA	15 IPTG	19.02		H09	SYBR					H09	SYBR	gyrA	15 IPTG	20.78		H09	SYBR	gyrA	15 Iptg	19.17
H10	SYBR	gyrA	ntc			H10	SYBR		NTC			H10	SYBR	gyrA	ntc			H10	SYBR					H10	SYBR	gyrA	NTC			H10	SYBR	gyrA	ntc
H11	SYBR	gyrA	ntc			H11	SYBR		NTC			H11	SYBR	gyrA	ntc			H11	SYBR					H11	SYBR	gyrA	NTC			H11	SYBR	gyrA	ntc
H12	SYBR	gyrA	ntc			H12	SYBR		NTC			H12	SYBR	gyrA	ntc			H12	SYBR					H12	SYBR	gyrA	NTC	35.36		H12	SYBR	gyrA	ntc
